# Supplementary material for: Multi-Platform Next-Generation Sequencing of the Domestic Turkey (Meleagris gallopavo): Genome Assembly and Analysis
Source: PLoS Biol. 2010 Sep 7;8(9):e1000475. doi: 10.1371/journal.pbio.1000475 (PMC2935454; doi:10.1371/journal.pbio.1000475)
Supplement: Table S1 — HSA19q homologs. (0.19 MB XLS) [file pbio.1000475.s012.xls]

## Sheet: temp4
Table S1. HSA19q homologs.
HAS_gene	Hs_chr	Hs_start	Hs_stop	MG_chr	MG_start	GG_chr	GG_start	GG_454 contig	MG unplaced
NM_006003	19	29698167	29704136	Chr13	8379138	chr11	8670038	0	0
NM_001146339	19	30017491	30054841	Chr13	8618593	chr11	8901247	YES	0
NM_006627	19	30097201	30106706	Chr13	8640632	chr11	9004499	0	0
NM_024310	19	30155963	30166364	Chr13	8657949	chr11	9021971	0	0
NM_001031726	19	30190483	30206364	Chr13	8677072	chr11	8987406	YES	0
NM_031448	19	30190483	30206364	Chr13	8677072	chr11	8987406	YES	0
NM_001238	19	30302901	30315216	Chr13	8748795	ChrUn	11743002	0	0
NM_057182	19	30302901	30315216	Chr13	8748795	ChrUn	11743002	0	0
NM_003796	19	30433158	30506611	Chr13	8831307	chr11	9200447	YES	YES
NM_134447	19	30433158	30506611	Chr13	8831307	chr11	9200447	YES	YES
NM_014717	19	30863328	31048965	Chr13	9093875	chr11	9469970	0	YES
NM_020856	19	31765851	31840431	Chr13	9557115	chr11	9902061	0	0
NM_001136156	19	32836514	32878572	Chr13	10076612	chr11	10450430	YES	0
NM_014910	19	32836514	32878572	Chr13	10076612	chr11	10450430	YES	0
NM_207325	19	32896696	32975236	Chr13	10141435	chr11	10482187	0	YES
NM_004708	19	33072104	33078322	Chr13	10241158	chr11	10536478	0	0
NM_032139	19	33087907	33166102	Chr13	10271280	chr11	10572197	YES	0
NM_207391	19	33166313	33169206	Chr13	10299056	chr11	10582775	0	YES
NM_001105570	19	33182867	33204701	Chr5	61861386	chr5	60263213	YES	0
NM_001110822	19	33210679	33312089	Chr13	10318677	chr11	10601178	0	0
NM_001126335	19	33321421	33360683	Chr13	10349990	chr11	10630521	0	0
NM_014270	19	33321421	33360683	Chr13	10349990	chr11	10630521	0	0
NM_032816	19	33369908	33462869	Chr13	10381440	chr11	10658102	0	0
NM_152266	19	33463148	33467946	Chr5	61861356	0	0	YES	0
NM_033103	19	33469499	33555794	Chr13	10394426	chr11	10670714	YES	0
NM_018025	19	33571786	33621318	Chr13	10436102	chr11	10708959	0	0
NM_173479	19	33622998	33666705	0	0	0	0	0	0
NM_002333	19	33685166	33699773	Chr13	10487916	chr11	10760341	0	0
NM_019849	19	33699570	33716756	Chr13	10506601	chr11	10777729	0	YES
NM_004364	19	33792244	33793204	Chr22	15907518	chr11	10986970	0	0
NM_001806	19	33864609	33873591	Chr13	10735660	chr11	11015515	0	YES
NM_000285	19	33877865	34012801	Chr13	10796011	chr11	11039998	YES	0
NM_001127895	19	34112861	34264413	Chr13	10943136	chr11	11253285	0	0
NM_001127896	19	34112861	34264413	Chr3	54751545	chr2	107625241	0	0
NM_022467	19	34112861	34264413	Chr3	54751545	chr2	107625241	0	0
NM_001129994	19	34287751	34306668	Chr13	11135616	chr11	11472060	0	0
NM_001129995	19	34287751	34306668	Chr13	11135616	chr11	11472060	0	0
NM_024076	19	34287751	34306668	Chr13	11135616	chr11	11472060	0	0
NM_001114093	19	34663352	34720420	Chr13	11348727	chr11	11689842	YES	YES
NM_015578	19	34663352	34720420	Chr13	11348727	chr11	11689842	YES	YES
NM_014686	19	34745456	34846471	Chr13	11356771	chr11	11723149	YES	0
NM_000175	19	34855815	34891236	Chr13	11431664	chr11	11792728	YES	0
NM_032346	19	34895303	34917070	Chr13	11597036	chr11	11983641	0	0
NM_005499	19	34919268	34960795	Chr13	11580067	chr11	11963287	0	0
NM_001080436	19	34971874	34992085	Chr13	11492653	chr11	11851363	YES	YES
NM_001025591	19	35084347	35087501	0	0	0	0	0	0
NM_001012320	19	35168567	35177299	0	0	0	0	0	YES
NM_018443	19	35168567	35177299	0	0	0	0	0	YES
NM_001029997	19	35225061	35233777	Chr6	53456804	chr2	92944808	0	0
NM_001145665	19	35225061	35233777	Chr6	53456804	chr2	92944808	0	0
NM_001007248	19	35248979	35270385	Chr10	22680948	chr1	62048717	YES	YES
NM_001099437	19	35417807	35436074	0	0	chr1	62048704	YES	0
NM_001099438	19	35417807	35436074	0	0	chr1	62048704	YES	0
NM_194325	19	35417807	35436074	0	0	chr1	62048704	YES	0
NM_175872	19	35447258	35454953	Chr8	20309710	chr6	20127674	0	0
NM_175872	19	35447258	35454953	Chr8	20309710	chr6	20127674	0	0
NM_001136199	19	35486927	35517373	Chr26	3176392	chr24	2953139	YES	0
NM_020895	19	35486927	35517373	Chr26	3176392	chr24	2953139	YES	0
NM_001037	19	35521534	35531352	0	0	0	0	YES	0
NM_199037	19	35521534	35531352	Chr4	74039931	ChrUn	62528548	YES	0
NM_002151	19	35531410	35557475	0	0	0	0	0	YES
NM_182983	19	35531410	35557475	0	0	0	0	0	YES
NM_001136007	19	35607166	35615227	0	0	0	0	0	0
NM_001136008	19	35607166	35615227	0	0	0	0	0	0
NM_001136009	19	35607166	35615227	0	0	0	0	0	0
NM_001136010	19	35607166	35615227	0	0	0	0	0	0
NM_001136011	19	35607166	35615227	0	0	0	0	0	0
NM_001136011	19	35607166	35615227	0	0	0	0	0	0
NM_001136012	19	35607166	35615227	0	0	0	0	0	0
NM_005971	19	35607166	35615227	0	0	0	0	0	0
NM_021910	19	35607166	35615227	0	0	0	0	0	0
NM_139284	19	35615417	35633355	0	0	0	0	YES	YES
NM_005031	19	35629728	35634013	0	0	0	0	0	0
NM_021902	19	35629728	35634013	0	0	0	0	0	YES
NM_022006	19	35634154	35645205	0	0	0	0	0	0
NM_014164	19	35645627	35660786	0	0	0	0	0	0
NM_144779	19	35645627	35660786	0	0	0	0	0	0
NM_152481	19	35715706	35719632	0	0	0	0	0	0
NM_205835	19	35739559	35758865	0	0	0	0	0	0
NM_015925	19	35739559	35758865	Chr1	98558129	chr1	95201398	0	YES
NM_205834	19	35739559	35758865	Chr1	98558129	chr1	95201398	0	YES
NM_003367	19	35759896	35770718	ChrUn	10671080	0	0	YES	YES
NM_207291	19	35759896	35770718	ChrUn	10671080	0	0	YES	YES
NM_021175	19	35773410	35776046	0	0	0	0	YES	0
NM_002361	19	35783028	35804707	0	0	0	0	0	0
NM_080600	19	35783028	35804707	0	0	0	0	0	0
NM_001771	19	35820079	35838262	Chr3	10676208	0	0	0	0
NM_005303	19	35842455	35843357	0	0	chr1	194086233	0	YES
NM_005304	19	35849488	35851387	0	0	chr1	200165833	0	0
NM_005306	19	35940617	35941609	Chr5	61861346	chr3	55728731	YES	0
NM_207392	19	35978226	35986460	0	0	0	0	0	0
NM_001035516	19	35988122	36004560	0	0	0	0	0	0
NM_001126059	19	35988122	36004560	0	0	0	0	0	0
NM_001126056	19	35988122	36004560	0	0	chr4	77587153	0	0
NM_001126057	19	35988122	36004560	0	0	chr4	77587153	0	0
NM_001126058	19	35988122	36004560	0	0	chr4	77587153	0	0
NM_033317	19	35988122	36004560	0	0	chr4	77587153	0	0
NM_001126061	19	35988122	36004560	0	0	chrZ	12406339	0	0
NM_198538	19	36014269	36019253	0	0	0	0	0	0
NM_014364	19	36024314	36036221	Chr1	81940323	ChrUn	9941611	0	0
NM_032635	19	36036532	36038428	0	0	0	0	0	0
NM_000704	19	36041096	36054560	Chr1	85580747	chr1	83572381	YES	YES
NM_015302	19	36103646	36116251	0	0	chr3	55728761	YES	0
NM_024321	19	36119980	36128586	ChrUn	13531312	ChrUn	30715214	YES	YES
NM_014209	19	36132647	36135773	ChrUn	10908986	0	0	0	YES
NM_001863	19	36139155	36149683	0	0	0	0	YES	0
NM_007000	19	36157715	36169367	0	0	0	0	0	0
NM_014383	19	36203830	36207940	Chr28	4409041	chr24	4504498	0	0
NM_014727	19	36208921	36229779	Chr26	4776737	chr24	4380634	YES	0
NM_024660	19	36230153	36233351	0	0	0	0	0	0
NM_001040425	19	36233430	36236336	Chr1	117594895	chr1	113169294	0	0
NM_144987	19	36233430	36236336	Chr1	117594895	chr1	113169294	0	0
NM_172341	19	36236494	36237903	0	0	0	0	0	0
NM_019104	19	36239499	36245417	0	0	0	0	0	0
NM_144617	19	36245470	36247959	0	0	0	0	0	0
NM_001039887	19	36249044	36260077	0	0	chr22	186912	YES	YES
NM_052948	19	36266476	36279724	ChrUn	50785431	chr24	1186721	YES	YES
NM_004646	19	36290892	36342739	Chr5	61861347	chr5	60263252	YES	0
NM_021232	19	36290892	36342739	0	0	0	0	YES	0
NM_032123	19	36347810	36358048	0	0	0	0	0	0
NM_199179	19	36347810	36358048	0	0	0	0	0	0
NM_199180	19	36347810	36358048	0	0	0	0	0	0
NM_001024807	19	36359401	36370699	0	0	chr28	3725569	0	YES
NM_005166	19	36359401	36370699	0	0	chr28	3725569	0	YES
NM_139239	19	36379143	36393185	0	0	chr9	25214351	0	0
NM_001007469	19	36393382	36395173	0	0	0	0	0	0
NM_014266	19	36393382	36395173	0	0	0	0	0	0
NM_003332	19	36395312	36399186	0	0	0	0	0	0
NM_198125	19	36395312	36399186	0	0	0	0	0	0
NM_024509	19	36427750	36436084	ChrUn	69030257	0	0	YES	YES
NM_001042631	19	36486101	36487213	0	0	0	0	0	0
NM_001039876	19	36494210	36505118	0	0	0	0	0	0
NM_032878	19	36500023	36505141	0	0	0	0	YES	0
NM_198867	19	36500023	36505141	0	0	0	0	YES	0
NM_015526	19	36505562	36523795	0	0	chr3	8431965	0	0
NM_152658	19	36525887	36545664	0	0	0	0	0	0
NM_001083961	19	36545783	36596012	0	0	chr5	27265553	0	YES
NM_173636	19	36545783	36596012	0	0	chr5	27265553	0	YES
NM_006233	19	36604612	36606206	Chr3	45115548	ChrUn	30842651	0	0
NM_001281	19	36605888	36616847	0	0	ChrUn	7870412	YES	YES
NM_001003962	19	36630918	36641254	Chr13	3624190	chr11	3636962	0	0
NM_001749	19	36630918	36641254	Chr13	3624190	chr11	3636962	0	0
NM_001864	19	36641824	36643771	0	0	0	0	0	YES
NM_152477	19	36673188	36705986	Chr1	126472902	chr1	121642650	0	YES
NM_001042474	19	36673188	36705986	Chr1	126472902	chr1	121642650	YES	YES
NM_001099638	19	36705504	36729673	Chr3	39879147	chr2	92972472	YES	0
NM_001099639	19	36705504	36729673	Chr3	39879147	chr2	92972472	YES	0
NM_007145	19	36705504	36729673	Chr3	39879147	chr2	92972472	YES	0
NM_020917	19	36827162	36870078	Chr5	61861346	chr1	99015292	YES	0
NM_133466	19	36874593	36909558	0	0	0	0	0	0
NM_001145343	19	36936021	36980804	Chr5	61861346	chrZ	46136709	YES	YES
NM_001145344	19	36936021	36980804	Chr5	61861346	chrZ	46136709	YES	YES
NM_001145345	19	36936021	36980804	Chr5	61861346	chrZ	46136709	YES	YES
NM_032838	19	36936021	36980804	Chr5	61861346	chrZ	46136709	YES	YES
NM_001012756	19	37004902	37019247	Chr5	61861386	chr2	92972472	YES	0
NM_001145649	19	37034518	37064197	Chr5	61861387	chr3	55728761	YES	YES
NM_001145650	19	37034518	37064197	Chr5	61861387	chr3	55728761	YES	YES
NM_020951	19	37034518	37064197	Chr5	61861387	chr3	55728761	YES	YES
NM_032825	19	37095719	37119744	Chr6	104269	ChrUn	62782490	0	YES
NM_153257	19	37128283	37157739	0	0	chr2	54627341	YES	YES
NM_152603	19	37180302	37212223	0	0	chr1	62048697	0	YES
NM_206894	19	37308336	37329284	Chr5	61861337	chr5	60263262	YES	0
NM_003419	19	37341263	37383887	0	0	chr5	60263219	YES	YES
NM_001037232	19	37382253	37407190	0	0	chr1	62048705	0	0
NM_198539	19	37407231	37488501	0	0	chr1	62048717	0	0
NM_144689	19	37569337	37621212	Chr8	33495450	chr6	33012285	0	0
NM_152655	19	37597639	37663628	0	0	chr1	62048705	0	YES
NM_199126	19	37597639	37663628	0	0	chr1	62048705	0	YES
NM_152279	19	37675724	37701453	Chr5	52209648	ChrUn	44417092	0	YES
NM_152604	19	37709182	37734823	0	0	0	0	0	YES
NM_181786	19	37825568	37855355	0	0	0	0	0	0
NM_032453	19	37862059	37883968	Chr5	61861412	chr2	54627341	YES	YES
NM_152484	19	37902062	37958339	Chr9	8189893	chr3	3225163	0	0
NM_144694	19	37959982	37976242	Chr5	52209648	chr1	62048717	0	0
NM_001013659	19	37997841	38034237	Chr5	61861386	chr5	60263213	YES	0
NM_152606	19	38039811	38104994	Chr3	33986124	chr2	87710233	0	YES
NM_016536	19	38053294	38085691	0	0	chr1	62048705	0	0
NM_014898	19	38123389	38146313	Chr7	22217372	chr1	62048705	YES	0
NM_152605	19	38158650	38183216	0	0	0	0	0	0
NM_032689	19	38187276	38210691	Chr29	2349903	chr27	3321420	0	0
NM_152360	19	38229203	38307940	0	0	chr1	62048726	YES	0
NM_031951	19	38375463	38397317	0	0	0	0	0	0
NM_015073	19	38397861	38699012	Chr5	28489105	chr5	29184243	0	0
NM_001135155	19	38701646	38720354	ChrUn	69238264	ChrUn	19890705	YES	YES
NM_001135156	19	38701646	38720354	ChrUn	69238264	ChrUn	19890705	YES	YES
NM_004647	19	38701646	38720354	ChrUn	69238264	ChrUn	19890705	YES	YES
NM_033256	19	38741877	38747231	0	0	0	0	0	0
NM_021102	19	38755202	38783108	0	0	0	0	0	0
NM_033520	19	38794804	38795646	0	0	0	0	0	YES
NM_001039671	19	38795744	38806606	ChrUn	2186243	chr5	50398382	YES	YES
NM_001039672	19	38795744	38806606	ChrUn	2186243	chr5	50398382	YES	YES
NM_001039673	19	38795744	38806606	ChrUn	2186243	chr5	50398382	YES	YES
NM_001145461	19	38795744	38806606	ChrUn	2186243	chr5	50398382	YES	YES
NM_001145462	19	38795744	38806606	ChrUn	2186243	chr5	50398382	YES	YES
NM_001145462	19	38795744	38806606	ChrUn	2186243	chr5	50398382	YES	YES
NM_001145462	19	38795744	38806606	ChrUn	2186243	chr5	50398382	YES	YES
NM_001145462	19	38795744	38806606	ChrUn	2186243	chr5	50398382	YES	YES
NM_033557	19	38795744	38806606	ChrUn	2186243	chr5	50398382	YES	YES
NM_001145463	19	38795744	38806606	ChrUn	2186243	chr5	50398382	YES	YES
NM_004823	19	38810482	38819640	0	0	0	0	YES	YES
NM_021185	19	38826415	38861589	0	0	0	0	0	0
NM_002812	19	38865176	38874464	0	0	0	0	YES	0
NM_152657	19	38874905	38878668	0	0	chr1	157615033	0	YES
NM_001042522	19	38880840	38886868	Chr2	7335510	chr3	9989639	0	0
NM_001039616	19	38880840	38886868	Chr2	7335510	chr3	9989639	YES	YES
NM_174905	19	38893775	38899728	0	0	0	0	0	YES
NM_001146202	19	38899698	38916945	Chr5	32573719	chr5	33006160	YES	0
NM_170604	19	38899698	38916945	Chr5	32573719	chr5	33006160	YES	0
NM_000540	19	38924340	39078204	Chr5	32040520	ChrUn	15946531	YES	YES
NM_001042723	19	38924340	39078204	Chr5	32040520	ChrUn	15946531	YES	YES
NM_001042600	19	39078281	39108643	0	0	0	0	0	0
NM_007181	19	39078281	39108643	Chr5	61861386	chr5	60263213	YES	0
NM_013234	19	39109722	39127595	0	0	0	0	0	0
NM_004924	19	39138310	39222223	ChrUn	18177731	ChrUn	38544072	YES	YES
NM_144691	19	39220832	39235114	0	0	chr3	18812345	0	YES
NM_002307	19	39261608	39264157	0	0	0	0	YES	0
NM_001042507	19	39279842	39282391	0	0	0	0	YES	0
NM_006149	19	39292312	39303740	0	0	0	0	0	0
NM_001398	19	39306068	39322497	ChrUn	41278692	0	0	YES	YES
NM_001005335	19	39327029	39342979	ChrUn	14151750	0	0	YES	YES
NM_001533	19	39327029	39342979	ChrUn	14151750	0	0	YES	YES
NM_198445	19	39358470	39368894	Chr5	61861337	chr5	60263262	YES	0
NM_012237	19	39369197	39390502	ChrUn	35914129	0	0	0	YES
NM_030593	19	39369197	39390502	ChrUn	35914129	0	0	0	YES
NM_002503	19	39390615	39399531	0	0	chr4	66608223	0	0
NM_001001716	19	39390615	39399531	Chr5	61861340	chr5	60263259	YES	0
NM_001145901	19	39405911	39466380	ChrUn	41745668	0	0	0	YES
NM_017827	19	39405911	39466380	ChrUn	41745668	0	0	0	YES
NM_024907	19	39405911	39466380	0	0	chr2	54627372	YES	0
NM_148169	19	39405911	39466380	0	0	chr2	54627372	YES	0
NM_021107	19	39421348	39423657	Chr19	6243205	ChrUn	38542002	0	0
NM_033362	19	39421348	39423657	Chr19	6243205	ChrUn	38542002	0	0
NM_033363	19	39421348	39423657	Chr19	6243205	ChrUn	38542002	0	0
NM_178820	19	39514693	39523236	Chr5	61861355	chr5	60263244	YES	0
NM_001004318	19	39574945	39601478	Chr5	61861356	chr1	99015301	YES	0
NM_001014831	19	39616420	39670046	ChrUn	4571727	ChrUn	38522937	0	YES
NM_001014832	19	39616420	39670046	ChrUn	4571727	ChrUn	38522949	0	YES
NM_001014834	19	39616420	39670046	ChrUn	4571727	ChrUn	38522937	0	YES
NM_001014835	19	39616420	39670046	ChrUn	4571727	ChrUn	38522949	0	YES
NM_005884	19	39616420	39670046	ChrUn	4571727	ChrUn	38522937	0	YES
NM_001001414	19	39687601	39692522	0	0	chr3	32887477	YES	0
NM_001080468	19	39693562	39694906	0	0	0	0	0	0
NM_172139	19	39734193	39735769	0	0	0	0	0	0
NM_172138	19	39759157	39760732	0	0	0	0	0	0
NM_172140	19	39786965	39789312	0	0	0	0	0	0
NM_020862	19	39797208	39805976	ChrUn	34932048	ChrUn	14929315	0	YES
NM_004877	19	39819010	39826726	Chr1	40555429	0	0	0	0
NM_018028	19	39833108	39875535	Chr5	60673774	chr5	59018936	YES	0
NM_019088	19	39876275	39881746	Chr6	52804265	0	0	YES	0
NM_017592	19	39881963	39891201	Chr6	52809025	chr5	60263262	YES	0
NM_003407	19	39897453	39900013	Chr5	29953668	chr5	30637317	0	0
NM_022835	19	39903225	39919054	Chr5	6533644	chr5	40240	YES	YES
NM_001020	19	39923852	39926618	0	0	chr1	41632990	0	0
NM_001111020	19	39936186	39967310	Chr3	87423993	ChrUn	38510351	0	0
NM_001130824	19	39936186	39967310	Chr3	87423993	ChrUn	38510351	0	0
NM_001130825	19	39936186	39967310	Chr3	87423993	ChrUn	38510351	0	0
NM_003169	19	39936186	39967310	Chr3	87423993	ChrUn	38510351	0	0
NM_001001563	19	39971052	39981528	ChrUn	39634282	ChrUn	38506138	YES	YES
NM_016941	19	39989557	39999118	0	0	0	0	YES	0
NM_203486	19	39989557	39999118	0	0	0	0	YES	0
NM_182704	19	40005753	40011326	0	0	chr1	187191530	0	YES
NM_152361	19	40021630	40023494	Chr5	61861346	chr5	60263253	YES	0
NM_153232	19	40028890	40030870	0	0	0	0	0	0
NM_013268	19	40093164	40098113	0	0	0	0	0	0
NM_207646	19	40170014	40185217	0	0	0	0	YES	0
NM_020129	19	40194946	40200087	0	0	0	0	0	YES
NM_203471	19	40194946	40200087	0	0	0	0	YES	YES
NM_001828	19	40221896	40228668	0	0	0	0	0	0
NM_001143832	19	40267231	40276775	0	0	0	0	0	0
NM_001143832	19	40267231	40276775	0	0	0	0	0	0
NM_004714	19	40315993	40324841	Chr1	114758926	ChrUn	55767161	0	0
NM_006483	19	40315993	40324841	Chr1	114758926	ChrUn	55767161	0	0
NM_006484	19	40315993	40324841	Chr1	114758926	ChrUn	55767161	0	0
NM_001436	19	40325094	40337054	0	0	ChrUn	989307	0	0
NM_003890	19	40353964	40440533	0	0	ChrUn	19674480	0	YES
NM_006503	19	40477073	40487351	Chr5	62542685	ChrUn	24128244	YES	YES
NM_153001	19	40477073	40487351	Chr5	62542685	ChrUn	24128151	YES	YES
NM_178544	19	40502943	40523514	Chr5	61861356	chr2	54627371	YES	YES
NM_001005851	19	40534167	40562116	Chr5	61861357	chr1	99015301	YES	0
NM_001005851	19	40534167	40562116	Chr5	61861357	chr1	99015301	YES	0
NM_001142579	19	40575059	40596845	0	0	0	0	0	0
NM_001010880	19	40575059	40596845	Chr2	3445619	chr1	62048728	0	0
NM_001142577	19	40575059	40596845	Chr2	3445619	chr1	62048728	0	0
NM_001142578	19	40575059	40596845	Chr2	3445619	chr1	62048728	0	0
NM_002446	19	40697651	40721481	ChrUn	28802890	ChrUn	37440827	YES	YES
NM_152479	19	40721965	40724306	Chr26	492235	chr5	29677353	YES	0
NM_024877	19	40728122	40732597	0	0	0	0	0	0
NM_001626	19	40736224	40791302	ChrUn	29995585	chr5	54136168	YES	YES
NM_178830	19	40826973	40854421	0	0	0	0	0	YES
NM_001031696	19	40854491	40886346	0	0	ChrUn	29882769	0	0
NM_012268	19	40854491	40886346	ChrUn	42463286	ChrUn	29882769	0	YES
NM_144685	19	40885179	40896094	0	0	0	0	0	YES
NM_020956	19	40899672	40919273	0	0	0	0	0	0
NM_181882	19	40899672	40919273	0	0	chr28	3603196	YES	0
NM_013376	19	40928411	40931932	Chr6	47986100	chr5	56553381	YES	YES
NM_013368	19	40946749	40950282	0	0	0	0	0	0
NM_203344	19	40946749	40950282	0	0	0	0	0	0
NM_000713	19	40953693	40971725	0	0	0	0	0	0
NM_025213	19	40973126	41082364	Chr5	6554236	ChrUn	34929037	0	0
NM_020971	19	40973126	41082364	Chr5	6576288	chr5	63581	YES	YES
NM_138392	19	41082757	41097301	Chr2	21462911	chr3	21873239	YES	YES
NM_001042544	19	41099072	41135725	Chr5	40579699	chr5	40355117	0	YES
NM_001042545	19	41099072	41135725	Chr5	40579699	chr5	40355117	0	YES
NM_003573	19	41099072	41135725	Chr5	40579699	chr5	40355117	0	YES
NM_004756	19	41171810	41196556	Chr5	27704804	chr5	28460414	YES	YES
NM_001142555	19	41197434	41222790	Chr2	12267130	chr3	13352544	YES	0
NM_024876	19	41197434	41222790	Chr2	12267130	chr3	13352544	YES	0
NM_025194	19	41223008	41246763	Chr2	12429096	chr3	13471510	0	0
NM_198476	19	41246761	41256408	0	0	chr1	99015341	YES	0
NM_004596	19	41256779	41271290	Chr2	12939977	0	0	YES	0
NM_006533	19	41281300	41283392	0	0	0	0	0	0
NM_016154	19	41284171	41302847	Chr17	10242565	chr14	6449566	YES	YES
NM_053046	19	41305048	41314336	Chr5	38315542	chr5	38086334	0	0
NM_080732	19	41305048	41314336	Chr5	38315542	chr5	38086334	0	0
NM_000762	19	41349444	41388657	Chr16	2448355	chr6	17650693	YES	0
NM_000764	19	41349444	41388657	Chr8	18838626	chr14	2254501	YES	YES
NM_030589	19	41349444	41388657	Chr8	18838626	chr14	2254501	YES	YES
NM_000767	19	41497204	41524301	Chr5	61861386	chr1	99015341	YES	0
NM_000766	19	41594368	41602099	Chr8	18838626	chr14	2254499	YES	0
NM_000774	19	41620353	41634281	0	0	0	0	0	0
NM_030622	19	41699115	41713443	0	0	0	0	0	YES
NM_001699	19	41725108	41767670	Chr2	3369271	chr3	3144325	YES	0
NM_021913	19	41725108	41767670	Chr2	3369271	chr3	3144325	YES	0
NM_007040	19	41768391	41813811	0	0	ChrUn	2290622	0	YES
NM_144732	19	41768391	41813811	0	0	ChrUn	2290622	0	YES
NM_052848	19	41816094	41830785	Chr5	51704373	chr5	50566833	0	0
NM_000660	19	41836651	41859816	0	0	chr5	40874481	YES	0
NM_030578	19	41860327	41870037	0	0	0	0	0	0
NM_001042595	19	41882129	41937250	Chr14	1092895	ChrUn	16366911	0	0
NM_001098821	19	41882129	41937250	Chr14	1092895	ChrUn	16366911	0	0
NM_001098822	19	41882129	41937250	Chr14	1092895	ChrUn	16366911	0	0
NM_001098823	19	41882129	41937250	Chr14	1092895	ChrUn	16366911	0	0
NM_001098824	19	41882129	41937250	Chr14	1092895	ChrUn	16366911	0	0
NM_001098825	19	41882129	41937250	Chr14	1092895	ChrUn	16366911	0	0
NM_000709	19	41882129	41937250	0	0	0	0	YES	0
NM_020158	19	41892281	41903256	0	0	0	0	YES	0
NM_198540	19	41931265	41934635	0	0	chr1	125254377	0	0
NM_018035	19	41937224	41949940	0	0	0	0	0	0
NM_001130514	19	41949063	41950670	0	0	0	0	0	0
NM_001098506	19	42041702	42093197	0	0	chr14	13068857	0	0
NM_033543	19	42041702	42093197	0	0	chr14	13068857	0	0
NM_001817	19	42125344	42133442	0	0	0	0	0	0
NM_006890	19	42177235	42192296	0	0	0	0	0	0
NM_004363	19	42212504	42327267	Chr5	61861337	chr2	54627371	YES	0
NM_002483	19	42259329	42276113	0	0	0	0	0	0
NM_001815	19	42300369	42315591	0	0	0	0	0	YES
NM_173506	19	42341148	42348736	0	0	0	0	0	0
NM_001040283	19	42349086	42356398	0	0	0	0	0	0
NM_001022	19	42363988	42375482	0	0	0	0	YES	0
NM_001783	19	42381190	42385439	Chr41	22130467	0	0	YES	0
NM_021601	19	42381190	42385439	Chr41	22130467	0	0	YES	0
NM_004706	19	42387266	42411597	Chr26	4051657	chr24	3761077	0	0
NM_198977	19	42387266	42411597	Chr26	4051657	chr24	3761077	0	0
NM_199002	19	42387266	42411597	Chr26	4051657	chr24	3761077	0	0
NM_006423	19	42460838	42463528	0	0	0	0	0	YES
NM_152296	19	42470734	42498384	ChrUn	2583683	ChrUn	29752761	YES	YES
NM_002088	19	42502477	42569957	Chr26	3908354	chr24	3626250	YES	0
NM_022752	19	42572864	42585717	0	0	chr2	301288	YES	0
NM_002698	19	42592675	42636630	Chr26	4128077	ChrUn	1057485	YES	0
NM_133328	19	42702752	42721813	Chr2	59721157	0	0	0	0
NM_133444	19	42724492	42732353	Chr23	560658	chr5	57962752	YES	YES
NM_019884	19	42734338	42746777	Chr1	85366438	chr1	83382957	0	0
NM_006494	19	42751717	42759309	Chr2	82336403	chr25	996509	YES	YES
NM_015125	19	42788817	42799949	0	0	0	0	0	0
NM_001145939	19	42801185	42806723	Chr26	5767285	chr24	5335006	0	0
NM_001145940	19	42801185	42806723	Chr26	5767285	chr24	5335006	0	0
NM_002573	19	42801185	42806723	Chr26	5767285	chr24	5335006	0	0
NM_199285	19	42806284	42814973	0	0	0	0	0	0
NM_173633	19	42817477	42829214	Chr26	5951157	chr9	18337992	0	YES
NM_001410	19	42829761	42882921	Chr14	12006267	chr12	11841243	YES	YES
NM_032488	19	42891173	42894444	0	0	0	0	0	0
NM_005357	19	42905659	42931578	0	0	chr4	46400655	0	0
NM_198477	19	42932440	42947200	0	0	0	0	0	0
NM_001024912	19	43009500	43032661	Chr1	38151582	chr1	38626113	0	0
NM_001712	19	43009500	43032661	Chr1	38151582	chr1	38626113	0	0
NM_001816	19	43084393	43099082	Chr5	61861386	chr2	54627341	YES	0
NM_021016	19	43225794	43244721	0	0	0	0	0	0
NM_001130167	19	43256838	43269848	0	0	0	0	0	0
NM_001130168	19	43256838	43269848	0	0	0	0	0	0
NM_182707	19	43256838	43269848	0	0	0	0	0	0
NM_006905	19	43348411	43709786	0	0	chr4	10390480	0	0
NM_001031850	19	43406231	43422162	0	0	0	0	0	0
NM_002782	19	43406231	43422162	0	0	0	0	0	0
NM_002783	19	43428292	43441330	0	0	0	0	0	0
NM_002785	19	43511808	43530664	0	0	0	0	0	0
NM_001113410	19	43511808	43530664	Chr1	26958871	0	0	0	YES
NM_203287	19	43511808	43530664	Chr1	26958871	0	0	0	YES
NM_203287	19	43511808	43530664	Chr1	26958871	0	0	0	YES
NM_031246	19	43568363	43586820	0	0	0	0	0	0
NM_001130014	19	43670408	43690688	0	0	0	0	0	0
NM_002781	19	43670408	43690688	0	0	0	0	0	0
NM_002780	19	43696854	43709926	0	0	0	0	0	0
NM_213633	19	43696854	43709926	0	0	0	0	0	0
NM_002784	19	43715943	43773685	Chr2	97987544	0	0	0	0
NM_001130011	19	43910657	43922763	ChrUn	69343709	0	0	0	YES
NM_031451	19	43910657	43922763	Chr41	31292659	chr1	104451859	YES	0
NM_014400	19	43964946	43969831	0	0	0	0	0	0
NM_198850	19	43979255	44009087	Chr26	6416102	chr24	5809596	YES	0
NM_014297	19	44010872	44031396	0	0	0	0	0	0
NM_174945	19	44030644	44040282	0	0	0	0	0	0
NM_006297	19	44047464	44079730	0	0	0	0	0	YES
NM_001007561	19	44088521	44100287	Chr5	61861386	chr5	60263253	YES	0
NM_001145347	19	44100544	44105309	0	0	0	0	0	0
NM_024327	19	44100544	44105309	0	0	0	0	0	0
NM_182498	19	44111377	44124006	Chr14	20151888	0	0	0	YES
NM_001145641	19	44116253	44118649	Chr14	20151865	0	0	0	0
NM_145296	19	44126522	44143991	Chr8	17844317	ChrUn	54956729	0	0
NM_002659	19	44150271	44174502	0	0	0	0	0	0
NM_001005377	19	44150271	44174502	Chr10	8820893	0	0	0	0
NM_001005376	19	44150271	44174502	0	0	0	0	YES	0
NM_019612	19	44220162	44224173	0	0	0	0	0	0
NM_019108	19	44235301	44259142	0	0	0	0	0	0
NM_006300	19	44268574	44637255	Chr11	12032484	0	0	0	YES
NM_013362	19	44268574	44637255	Chr16	13418126	chr1	62048705	0	YES
NM_181845	19	44268574	44637255	Chr6	46931660	chr2	54627341	YES	0
NM_013359	19	44268574	44637255	Chr2	3450827	chr1	62048704	YES	YES
NM_002250	19	44270685	44285409	ChrUn	34777608	ChrUn	59230889	0	YES
NM_001031749	19	44300080	44324808	0	0	0	0	0	0
NM_182573	19	44300080	44324808	0	0	0	0	0	0
NM_001033719	19	44376519	44384291	0	0	0	0	0	0
NM_003425	19	44416783	44439411	Chr1	63097804	ChrUn	28964777	0	YES
NM_003445	19	44488355	44502477	0	0	chr5	26757161	0	YES
NM_198089	19	44488355	44502477	0	0	chr5	26757161	0	YES
NM_001129996	19	44529494	44537260	0	0	ChrUn	17173135	0	YES
NM_013360	19	44529494	44537260	0	0	ChrUn	17173135	0	YES
NM_013361	19	44556164	44572142	Chr2	117732903	chr3	111663737	YES	YES
NM_001037813	19	44576355	44593765	Chr16	13418126	0	0	0	YES
NM_013398	19	44598497	44612477	Chr2	3450828	chr3	3228068	0	YES
NM_001144824	19	44645710	44664462	Chr16	13418126	chr2	54627372	YES	YES
NM_006630	19	44645710	44664462	Chr16	13418126	chr2	54627372	YES	YES
NM_001032374	19	44669249	44681836	0	0	0	0	0	0
NM_015919	19	44669249	44681836	0	0	0	0	0	0
NM_015919	19	44669249	44681836	0	0	0	0	0	0
NM_001032372	19	44669249	44681836	Chr11	20476200	chr18	22725	0	YES
NM_001032373	19	44669249	44681836	Chr11	20476200	chr18	22725	0	YES
NM_001146220	19	44669249	44681836	Chr11	20476200	chr18	22725	0	YES
NM_001146220	19	44669249	44681836	Chr11	20476200	chr18	22725	0	YES
NM_182490	19	44716691	44741420	ChrUn	69273315	ChrUn	38779720	0	YES
NM_181756	19	44754318	44779468	Chr16	13418126	chr1	62048705	0	YES
NM_004234	19	44790501	44813601	Chr5	45028365	chr1	62048705	0	YES
NM_001083335	19	44830706	44860856	Chr2	3450827	chr3	3228067	0	YES
NM_001083335	19	44830706	44860856	Chr2	3450827	chr3	3228067	0	YES
NM_013380	19	44830706	44860856	Chr2	3450827	chr3	3228067	0	YES
NM_152354	19	44886479	44905755	0	0	ChrUn	44279002	0	0
NM_014518	19	44930426	44952665	Chr5	45028365	chr1	62048705	YES	YES
NM_013256	19	44979861	45004574	Chr13	9092852	0	0	0	0
NM_001102597	19	45005729	45033811	0	0	0	0	0	0
NM_001102598	19	45005729	45033811	0	0	0	0	0	0
NM_001102599	19	45005729	45033811	0	0	0	0	0	0
NM_001102600	19	45005729	45033811	0	0	0	0	0	0
NM_001135770	19	45147098	45169429	0	0	0	0	0	0
NM_001135768	19	45147098	45169429	Chr5	61861386	chr5	60263213	YES	0
NM_001135769	19	45147098	45169429	Chr5	61861386	chr5	60263213	YES	0
NM_006505	19	45147098	45169429	Chr5	61861386	chr5	60263213	YES	0
NM_001127893	19	45174724	45187631	0	0	0	0	0	0
NM_020219	19	45174724	45187631	0	0	0	0	0	0
NM_001039213	19	45202492	45213986	0	0	0	0	0	0
NM_005178	19	45250962	45263301	0	0	0	0	YES	0
NM_012116	19	45281126	45303891	0	0	chr1	90031268	0	YES
NM_001130852	19	45281126	45303891	0	0	chrZ	7492813	0	YES
NM_005581	19	45312338	45324677	0	0	0	0	0	0
NM_001013257	19	45312338	45324677	0	0	0	0	0	YES
NM_002856	19	45349393	45392485	0	0	chr8	24843430	0	0
NM_001042724	19	45349393	45392485	Chr15	8051883	chr8	24843430	YES	YES
NM_001128916	19	45394477	45406935	0	0	ChrUn	35154888	YES	0
NM_001128917	19	45394477	45406935	0	0	ChrUn	35154888	YES	0
NM_006114	19	45394477	45406935	0	0	ChrUn	35154888	YES	0
NM_000041	19	45408956	45412650	0	0	chr13	13422001	0	0
NM_001645	19	45417921	45422606	0	0	0	0	0	0
NM_001646	19	45445495	45448751	Chr5	61861356	chr2	54627371	YES	0
NM_000483	19	45449243	45452814	0	0	0	0	0	0
NM_001294	19	45458638	45496598	ChrUn	71106271	0	0	YES	YES
NM_006509	19	45504699	45541452	ChrUn	2186276	chr1	86177223	YES	YES
NM_007056	19	45542298	45574214	Chr3	2206025	ChrUn	39081431	YES	0
NM_145288	19	45574759	45579688	Chr2	58934994	chr3	1829649	0	0
NM_001007269	19	45582518	45594782	0	0	0	0	0	0
NM_001007270	19	45582518	45594782	0	0	chr6	15802367	0	0
NM_024707	19	45582518	45594782	0	0	chr6	15802367	0	0
NM_198478	19	45655161	45661984	Chr5	61861346	chr2	54627380	YES	0
NM_024108	19	45666187	45681485	0	0	0	0	0	0
NM_212550	19	45682003	45685057	Chr5	61861386	chr1	99015341	YES	0
NM_138568	19	45715879	45737469	Chr5	61861345	chr1	99015292	YES	0
NM_031417	19	45754550	45808541	Chr2	29387983	chr5	52794188	YES	0
NM_001824	19	45809672	45826134	Chr5	54179776	chr5	53555286	YES	0
NM_177417	19	45843998	45854778	Chr2	4599204	chr3	4299901	0	0
NM_000400	19	45854246	45873876	0	0	0	0	0	0
NM_001130867	19	45854246	45873876	0	0	0	0	0	0
NM_001142502	19	45882892	45909607	0	0	0	0	0	YES
NM_006663	19	45882892	45909607	0	0	0	0	0	YES
NM_012099	19	45909467	45914024	Chr7	11399641	chr2	54627341	YES	YES
NM_001983	19	45912872	45927177	0	0	0	0	0	0
NM_202001	19	45912872	45927177	0	0	0	0	YES	0
NM_001114171	19	45971253	45978414	Chr2	28558952	chr3	28594228	YES	0
NM_006732	19	45971253	45978414	Chr2	28558952	chr3	28594228	YES	0
NM_005619	19	45988550	46000313	0	0	0	0	0	0
NM_206900	19	45988550	46000313	0	0	0	0	YES	0
NM_206901	19	45988550	46000313	0	0	0	0	YES	0
NM_206901	19	45988550	46000313	0	0	0	0	YES	0
NM_001080401	19	45992035	46005768	0	0	0	0	0	0
NM_003370	19	46010688	46030236	0	0	0	0	0	YES
NM_001017989	19	46031027	46088122	0	0	0	0	0	0
NM_025136	19	46031027	46088122	Chr5	61861359	chr1	99015292	YES	YES
NM_005282	19	46093025	46105466	Chr16	5590146	chr20	5304551	YES	YES
NM_012155	19	46112660	46142669	0	0	0	0	0	0
NM_000164	19	46171502	46185704	Chr20	5441823	ChrUn	58762676	0	YES
NM_004597	19	46190719	46195442	0	0	0	0	YES	0
NM_177542	19	46190719	46195442	0	0	0	0	YES	0
NM_017659	19	46195932	46206586	Chr2	35185516	chr5	60263213	YES	YES
NM_001080469	19	46213887	46234151	Chr5	60284167	chr5	58783307	YES	0
NM_175875	19	46268044	46272312	Chr5	58593020	chr5	56939073	YES	0
NM_001081563	19	46272978	46285815	0	0	0	0	0	0
NM_001081560	19	46272978	46285815	0	0	chr5	52503421	YES	0
NM_001081562	19	46272978	46285815	0	0	chr5	52503421	YES	0
NM_004409	19	46272978	46285815	0	0	chr5	52503421	YES	0
NM_004943	19	46286264	46296060	Chr5	53279015	chr5	52040797	YES	0
NM_030785	19	46298969	46318577	0	0	0	0	YES	0
NM_004819	19	46318693	46366548	0	0	ChrUn	42330309	YES	YES
NM_004497	19	46367518	46377054	Chr12	4871546	ChrUn	51624059	YES	YES
NM_015649	19	46386866	46389376	Chr2	40301996	chr3	40012337	0	0
NM_001012643	19	46393285	46405862	0	0	chr3	45584490	YES	0
NM_001029861	19	46416475	46418036	0	0	0	0	0	YES
NM_002516	19	46442771	46476657	Chr5	35361918	chr5	35325443	YES	0
NM_001080402	19	46498339	46521874	0	0	0	0	0	0
NM_005091	19	46522415	46526304	0	0	0	0	0	0
NM_001002923	19	46543006	46546197	0	0	0	0	YES	YES
NM_207393	19	46623328	46627931	0	0	0	0	0	YES
NM_001002915	19	46651039	46664559	ChrUn	47811207	ChrUn	57578250	0	YES
NM_001135113	19	46651039	46664559	ChrUn	47811207	ChrUn	57578250	0	YES
NM_198541	19	46733009	46734500	0	0	0	0	0	0
NM_022462	19	46800303	46846690	Chr5	58164329	chr5	56540518	YES	0
NM_152794	19	46800303	46846690	Chr5	58164329	chr5	56540518	YES	0
NM_152795	19	46800303	46846690	Chr5	58164329	chr5	56540518	YES	0
NM_006247	19	46850294	46896238	0	0	0	0	YES	YES
NM_032040	19	46914451	46916067	0	0	0	0	YES	0
NM_001103149	19	46969750	46974820	Chr5	61861340	chr5	60263259	YES	0
NM_018215	19	46969750	46974820	Chr5	61861340	chr5	60263259	YES	0
NM_020709	19	46994453	46998722	0	0	0	0	0	0
NM_005184	19	47104566	47114039	Chr1	1015699	chr1	1007547	0	0
NM_000960	19	47123726	47128354	Chr5	62454029	ChrUn	15165924	YES	YES
NM_033258	19	47137333	47137942	0	0	0	0	0	0
NM_145056	19	47150869	47164395	0	0	0	0	0	0
NM_001079880	19	47177574	47220384	Chr8	33964588	chr5	36192573	0	YES
NM_001079881	19	47177574	47220384	Chr8	33964588	chr5	36192573	0	YES
NM_001079882	19	47177574	47220384	Chr8	33964588	chr5	36192573	0	YES
NM_001079882	19	47177574	47220384	Chr8	33964588	chr5	36192573	0	YES
NM_001079882	19	47177574	47220384	Chr8	33964588	chr5	36192573	0	YES
NM_016457	19	47177574	47220384	Chr8	33964588	chr5	36192573	0	YES
NM_001039877	19	47222770	47249720	0	0	chr5	36684693	YES	0
NM_013403	19	47222770	47249720	0	0	chr5	36684693	YES	0
NM_001039885	19	47249303	47261832	ChrUn	41707455	ChrUn	63226682	YES	YES
NM_024301	19	47249303	47261832	ChrUn	41707455	ChrUn	63226682	YES	YES
NM_001145144	19	47278140	47291851	0	0	0	0	0	0
NM_001145145	19	47278140	47291851	0	0	0	0	0	0
NM_005628	19	47278140	47291851	0	0	chr3	9840451	0	0
NM_004069	19	47341423	47354203	0	0	ChrUn	63229725	0	0
NM_021575	19	47341423	47354203	0	0	ChrUn	63229904	0	0
NM_004491	19	47421933	47508323	ChrUn	24390145	ChrUn	17177518	YES	YES
NM_002517	19	47523101	47549033	Chr8	25028209	chr6	24940820	YES	YES
NM_017854	19	47549168	47551899	0	0	0	0	0	0
NM_015168	19	47567449	47617009	0	0	chr20	7941933	YES	0
NM_001145713	19	47634116	47713532	0	0	0	0	YES	0
NM_001145714	19	47634116	47713532	0	0	0	0	YES	0
NM_005500	19	47634116	47713532	0	0	0	0	YES	0
NM_016402	19	47634116	47713532	0	0	0	0	YES	0
NM_001127240	19	47724079	47736023	0	0	0	0	YES	0
NM_001127241	19	47724079	47736023	0	0	0	0	YES	0
NM_001127242	19	47724079	47736023	0	0	0	0	YES	0
NM_014417	19	47724079	47736023	0	0	0	0	YES	0
NM_015603	19	47759731	47775208	ChrUn	30421633	0	0	YES	YES
NM_178511	19	47778142	47778979	Chr5	5195034	chr5	1469331	0	0
NM_001736	19	47813104	47825327	Chr5	61861356	ChrUn	27961660	YES	YES
NM_018485	19	47844040	47845272	ChrUn	37976664	chr7	16029810	YES	YES
NM_014681	19	47852538	47889887	0	0	0	0	YES	0
NM_020160	19	47906392	47922785	Chr26	25925	chr24	148851	0	0
NM_001009813	19	47906392	47922785	Chr26	25925	chr5	33556822	0	0
NM_015063	19	47931279	47975307	ChrUn	33784309	ChrUn	51365328	YES	YES
NM_007059	19	47978400	47987521	ChrUn	36462177	0	0	YES	YES
NM_003827	19	47990891	48018497	Chr2	3430165	chr3	3204678	YES	0
NM_001101419	19	48023942	48059113	ChrUn	27379616	ChrUn	732922	0	YES
NM_015711	19	48111453	48206534	ChrUn	28987748	ChrUn	39947498	YES	YES
NM_014601	19	48216601	48246390	Chr5	26608541	chr5	27477338	YES	0
NM_015710	19	48248808	48260314	0	0	0	0	0	0
NM_003009	19	48281974	48287936	0	0	chrZ	8338227	0	0
NM_198479	19	48304500	48306861	0	0	chr2	70516197	YES	YES
NM_000554	19	48325099	48346584	ChrUn	42347499	chr5	60263262	YES	YES
NM_003167	19	48373723	48389654	Chr5	61861337	chr5	60263262	YES	0
NM_001128326	19	48471303	48495427	0	0	0	0	0	0
NM_022142	19	48497908	48528403	0	0	0	0	0	0
NM_019855	19	48533211	48547304	ChrUn	34512969	ChrUn	57193532	0	YES
NM_001159322	19	48551104	48614053	0	0	0	0	0	YES
NM_001159323	19	48551104	48614053	0	0	0	0	0	YES
NM_003706	19	48551104	48614053	0	0	0	0	0	YES
NM_000234	19	48618703	48673560	ChrUn	76115795	chrE64	16495	0	YES
NM_014959	19	48711361	48753067	Chr5	61861386	chr2	54627341	YES	0
NM_153608	19	48774654	48790863	Chr5	61861335	chr1	99015310	YES	0
NM_144577	19	48799710	48825130	Chr5	61861361	0	0	YES	0
NM_001425	19	48828629	48833811	Chr20	2339691	chr18	2286434	0	0
NM_018273	19	48835613	48867197	0	0	0	0	0	0
NM_012451	19	48867657	48879627	Chr16	6515376	chr14	6226853	0	0
NM_006801	19	48885827	48894810	Chr1	52987468	chr1	52842344	0	0
NM_000836	19	48898132	48948187	Chr20	11489462	chr18	10461237	YES	0
NM_031485	19	48949062	48957154	Chr2	57204694	chr3	55728762	YES	0
NM_013348	19	48958766	48969367	Chr11	13376599	chr1	197794074	0	0
NM_170720	19	48958766	48969367	Chr11	13376599	chr1	197794074	YES	0
NM_004228	19	48972289	48985571	Chr20	5765143	chr18	9739747	YES	YES
NM_017457	19	48972289	48985571	Chr20	5765143	chr18	9739747	YES	YES
NM_001080434	19	48988528	49016446	Chr22	11026304	chr15	11392471	YES	YES
NM_177973	19	49055429	49102683	Chr4	34351758	chr4	53309917	0	YES
NM_004605	19	49055429	49102683	Chr4	34351758	chr4	53309917	YES	YES
NM_017708	19	49103857	49116694	Chr5	61861346	chr5	60263253	YES	0
NM_133498	19	49110000	49110970	0	0	chr4	80288556	0	YES
NM_000979	19	49118591	49122433	Chr4	11426709	0	0	YES	0
NM_020126	19	49122548	49133973	0	0	0	0	0	0
NM_001352	19	49133820	49140639	Chr20	9938368	chr18	5940317	0	0
NM_001217	19	49141272	49149451	0	0	0	0	0	0
NM_145807	19	49164666	49176264	Chr20	2074305	chr18	2036387	0	0
NM_000511	19	49199228	49209191	Chr5	61861341	chr5	60263258	YES	YES
NM_001097638	19	49199228	49209191	Chr5	61861341	chr5	60263258	YES	YES
NM_001130915	19	49216255	49222978	0	0	0	0	YES	0
NM_001130915	19	49216255	49222978	0	0	0	0	YES	0
NM_182574	19	49216255	49222978	0	0	0	0	YES	0
NM_017805	19	49223843	49243970	0	0	chr14	4044463	0	0
NM_182575	19	49244145	49250166	0	0	0	0	0	0
NM_000148	19	49251268	49258647	Chr5	61861386	chr5	60263213	YES	0
NM_019113	19	49259344	49261580	0	0	0	0	0	0
NM_001190	19	49298322	49314301	0	0	0	0	YES	0
NM_016246	19	49316279	49339934	0	0	0	0	0	0
NM_001161354	19	49340355	49371858	0	0	0	0	0	0
NM_020904	19	49340355	49371858	0	0	0	0	0	0
NM_014330	19	49375649	49379318	Chr7	20930683	chr7	21204748	0	YES
NM_003323	19	49384229	49401990	Chr5	10246255	chr5	11171439	0	0
NM_006184	19	49403307	49426528	Chr6	6710509	chr2	6509196	YES	YES
NM_014475	19	49436939	49448226	0	0	0	0	0	0
NM_004324	19	49458117	49465052	0	0	0	0	0	0
NM_138761	19	49458117	49465052	0	0	0	0	0	0
NM_138763	19	49458117	49465052	0	0	0	0	0	0
NM_138764	19	49458117	49465052	0	0	0	0	0	0
NM_000146	19	49468566	49470135	0	0	0	0	YES	0
NM_001161587	19	49471382	49496567	Chr1	72001821	ChrUn	53742497	YES	0
NM_002103	19	49471382	49496567	Chr1	72001821	ChrUn	53744933	YES	0
NM_006666	19	49497156	49519182	0	0	0	0	YES	0
NM_000894	19	49519237	49520347	0	0	0	0	0	0
NM_000737	19	49526128	49527632	0	0	chr14	14697196	0	0
NM_033378	19	49535169	49536495	0	0	0	0	0	0
NM_033377	19	49538826	49540073	0	0	0	0	0	0
NM_033043	19	49547063	49548566	0	0	chr14	14697196	0	0
NM_033183	19	49550897	49552400	0	0	chr14	14697196	0	0
NM_033142	19	49557548	49559036	0	0	0	0	0	0
NM_006179	19	49564397	49567124	0	0	0	0	0	YES
NM_031886	19	49570675	49576198	Chr28	1174153	chr26	1289925	YES	0
NM_003089	19	49588465	49611869	0	0	0	0	0	0
NM_022165	19	49617581	49621717	Chr1	41683311	chr1	41915159	0	0
NM_018111	19	49621655	49622397	0	0	chr5	9593489	0	0
NM_003660	19	49622663	49654278	Chr28	931821	chr26	952992	0	YES
NM_002152	19	49654458	49658681	Chr24	1730292	ChrUn	38069908	YES	YES
NM_017636	19	49661052	49715091	0	0	0	0	YES	0
NM_014037	19	49792897	49828474	0	0	0	0	YES	0
NM_001040031	19	49838677	49843859	0	0	chr19	8706912	0	0
NM_001774	19	49838677	49843859	0	0	chr2	148082531	0	0
NM_003598	19	49843857	49865714	Chr28	8474	chr26	45033	YES	YES
NM_014419	19	49867042	49878371	0	0	0	0	YES	0
NM_144688	19	49891506	49921246	0	0	0	0	0	0
NM_178449	19	49925671	49926698	0	0	0	0	0	YES
NM_020309	19	49932656	49944808	Chr1	49304992	chr1	49166685	0	0
NM_017916	19	49949556	49955067	0	0	chr2	84860884	0	0
NM_001145396	19	49956473	49974304	0	0	0	0	YES	0
NM_153329	19	49956473	49974304	0	0	0	0	YES	0
NM_001459	19	49977486	49989487	0	0	0	0	YES	YES
NM_012423	19	49990811	49995565	0	0	0	0	YES	0
NM_001015	19	49999634	50002944	ChrUn	65865987	chr1	199345330	0	YES
NM_001136019	19	50015620	50029588	0	0	0	0	0	YES
NM_004107	19	50015620	50029588	0	0	chr13	14750773	0	YES
NM_020650	19	50030875	50046889	0	0	0	0	YES	0
NM_015953	19	50058970	50083813	Chr5	61861385	ChrUn	32781117	YES	YES
NM_000951	19	50084587	50094265	0	0	0	0	0	0
NM_020719	19	50094912	50129695	0	0	chr4	67325972	YES	0
NM_006270	19	50138552	50143400	0	0	chr5	11334567	0	0
NM_021228	19	50145382	50161898	Chr5	16272946	chr5	16965008	YES	YES
NM_001571	19	50162829	50169132	0	0	0	0	0	0
NM_001040668	19	50168399	50177172	0	0	0	0	0	0
NM_138639	19	50168399	50177172	0	0	0	0	0	0
NM_198319	19	50180496	50191704	0	0	chr5	34140430	YES	0
NM_001536	19	50180496	50191704	Chr1	80066954	chr5	34140430	YES	0
NM_198318	19	50180496	50191704	Chr1	80066954	chr5	34140430	YES	0
NM_001101340	19	50191942	50194247	0	0	0	0	0	YES
NM_001136052	19	50194401	50216988	0	0	0	0	0	0
NM_152359	19	50194401	50216988	0	0	0	0	0	0
NM_021733	19	50243018	50266543	0	0	0	0	0	0
NM_014203	19	50270180	50310369	Chr5	15487039	chr5	16171122	0	0
NM_130787	19	50270180	50310369	Chr5	15487039	chr5	16171122	0	0
NM_025129	19	50310175	50316527	0	0	0	0	0	0
NM_030973	19	50321546	50342036	0	0	0	0	YES	0
NM_017432	19	50354138	50363990	0	0	0	0	YES	YES
NM_007254	19	50364462	50370818	0	0	0	0	0	0
NM_001098632	19	50372295	50381716	0	0	0	0	YES	0
NM_001098633	19	50372295	50381716	0	0	0	0	YES	0
NM_032375	19	50372295	50381716	0	0	0	0	YES	0
NM_024682	19	50380829	50392000	0	0	0	0	0	0
NM_152899	19	50392916	50432796	0	0	0	0	0	0
NM_172374	19	50392916	50432796	0	0	0	0	0	0
NM_012346	19	50410086	50432786	Chr4	32112418	chr4	1871999	YES	YES
NM_016553	19	50410086	50432786	Chr4	32112418	chr4	1871999	YES	YES
NM_153718	19	50410086	50432786	Chr4	32112418	chr4	1871999	YES	YES
NM_153719	19	50410086	50432786	Chr4	32112418	chr4	1871999	YES	YES
NM_001135163	19	50412758	50464429	0	0	0	0	YES	YES
NM_052884	19	50412758	50464429	0	0	0	0	YES	YES
NM_012068	19	50431974	50437192	0	0	0	0	YES	0
NM_001025778	19	50479726	50528805	0	0	0	0	0	0
NM_016440	19	50479726	50528805	0	0	0	0	0	0
NM_001006656	19	50529212	50552029	Chr29	2378168	chr3	111663729	0	YES
NM_015428	19	50529212	50552029	Chr29	2378168	chr3	111663729	0	YES
NM_152358	19	50655805	50666538	0	0	0	0	0	YES
NM_001077186	19	50706885	50813799	Chr21	9812	chr19	11936	YES	YES
NM_001145809	19	50706885	50813799	Chr21	9812	chr19	11936	YES	YES
NM_024729	19	50706885	50813799	Chr21	9812	chr19	11936	YES	YES
NM_004977	19	50815194	50836772	Chr28	1086471	chr1	39587207	YES	0
NM_004851	19	50861735	50868931	Chr28	1103688	chr5	15228409	0	0
NM_007121	19	50879685	50886266	Chr5	24219332	chr5	25270435	0	YES
NM_002691	19	50887593	50921270	0	0	0	0	YES	YES
NM_003121	19	50922198	50934305	0	0	0	0	0	0
NM_004533	19	50936160	50969583	0	0	ChrUn	59211903	YES	YES
NM_138411	19	50970047	50980003	Chr17	12127424	0	0	0	YES
NM_175063	19	50970090	50986607	0	0	0	0	0	0
NM_206538	19	50970090	50986607	0	0	0	0	0	0
NM_138334	19	51009259	51014477	0	0	0	0	0	0
NM_001024656	19	51014858	51017947	0	0	0	0	YES	0
NM_001114598	19	51014858	51017947	Chr30	584963	chr28	959642	YES	0
NM_001080457	19	51020149	51071302	ChrUn	41821911	ChrUn	21634064	0	YES
NM_001160328	19	51125236	51141302	Chr28	1491638	0	0	YES	YES
NM_001160329	19	51125236	51141302	Chr28	1491638	0	0	YES	YES
NM_032298	19	51125236	51141302	Chr28	1491638	0	0	YES	YES
NM_016148	19	51165084	51222707	ChrUn	25679425	ChrUn	18773057	YES	YES
NM_002975	19	51226605	51228979	0	0	0	0	YES	0
NM_001506	19	51273721	51274989	Chr25	1917647	chr5	18234641	0	YES
NM_033068	19	51293672	51298481	0	0	0	0	0	0
NM_199250	19	51300962	51307974	0	0	0	0	0	0
NM_199249	19	51300962	51307974	0	0	0	0	YES	0
NM_002257	19	51322404	51327043	0	0	0	0	0	0
NM_017509	19	51328545	51334779	Chr30	2186626	chr28	2241101	0	0
NM_138563	19	51328545	51334779	Chr30	2186626	chr28	2241101	0	0
NM_138564	19	51328545	51334779	Chr30	2186627	chr28	2241102	0	0
NM_001030047	19	51358171	51364020	0	0	0	0	0	0
NM_001030048	19	51358171	51364020	0	0	0	0	0	0
NM_001030049	19	51358171	51364020	0	0	0	0	0	0
NM_001648	19	51358171	51364020	0	0	0	0	0	0
NM_001030050	19	51358171	51364020	0	0	0	0	0	YES
NM_001002231	19	51376689	51383822	0	0	0	0	0	0
NM_005551	19	51376689	51383822	0	0	0	0	0	0
NM_004917	19	51409608	51413994	0	0	0	0	0	0
NM_001077491	19	51446561	51456344	0	0	0	0	0	YES
NM_001077492	19	51446561	51456344	0	0	0	0	0	YES
NM_012427	19	51446561	51456344	0	0	0	0	0	YES
NM_001012964	19	51461888	51472929	0	0	0	0	0	YES
NM_001012965	19	51461888	51472929	0	0	0	0	0	YES
NM_002774	19	51461888	51472929	0	0	0	0	0	YES
NM_005046	19	51479729	51487294	0	0	chr3	55728761	YES	YES
NM_139277	19	51479729	51487294	0	0	chr3	55728761	YES	YES
NM_007196	19	51499264	51504958	0	0	0	0	0	0
NM_144505	19	51499264	51504958	0	0	0	0	0	0
NM_144506	19	51499264	51504958	0	0	0	0	0	0
NM_144507	19	51499264	51504958	0	0	0	0	0	0
NM_012315	19	51505769	51512890	0	0	0	0	0	0
NM_001077500	19	51516001	51523431	Chr2	64293126	chr7	16485881	YES	YES
NM_002776	19	51516001	51523431	Chr2	64293126	chr7	16485881	YES	YES
NM_145888	19	51516001	51523431	Chr2	64293126	chr7	16485881	YES	YES
NM_001136032	19	51525489	51531290	0	0	chr4	12564168	0	0
NM_006853	19	51525489	51531290	0	0	chr4	12564168	0	0
NM_144947	19	51525489	51531290	0	0	chr4	12564168	0	0
NM_019598	19	51532348	51538148	0	0	0	0	0	0
NM_145894	19	51532348	51538148	0	0	0	0	0	0
NM_145895	19	51532348	51538148	0	0	0	0	0	0
NM_015596	19	51559463	51568367	0	0	0	0	YES	0
NM_022046	19	51580574	51587502	0	0	chr28	2241102	0	0
NM_145232	19	51600863	51611647	0	0	ChrUn	4891207	0	0
NM_014441	19	51628165	51633566	0	0	0	0	0	0
NM_014385	19	51645558	51656783	0	0	0	0	0	0
NM_016543	19	51645558	51656783	0	0	0	0	0	0
NM_001082618	19	51728335	51743274	0	0	0	0	0	0
NM_001772	19	51728335	51743274	0	0	0	0	0	0
NM_173635	19	51760964	51772582	0	0	chrZ	71333967	0	0
NM_001101372	19	51815102	51833608	Chr26	2234771	chr24	2102471	YES	0
NM_001014763	19	51848410	51869672	0	0	0	0	0	0
NM_001985	19	51848410	51869672	Chr3	89504339	0	0	0	0
NM_152353	19	51870352	51872257	0	0	0	0	0	0
NM_005601	19	51874874	51875960	Chr14	16351503	0	0	0	YES
NM_030657	19	51883164	51891197	0	0	0	0	0	0
NM_033329	19	51913276	52005001	0	0	0	0	0	YES
NM_053003	19	51913276	52005001	0	0	chr8	17203294	0	YES
NM_033130	19	51913276	52005001	0	0	0	0	YES	0
NM_014442	19	51954101	51961708	Chr1	24093418	chr3	55728761	YES	0
NM_001080405	19	51979838	51988359	0	0	0	0	0	0
NM_001245	19	52020951	52035110	0	0	0	0	0	0
NM_001245	19	52020951	52035110	0	0	0	0	0	0
NM_198845	19	52020951	52035110	0	0	0	0	0	0
NM_198845	19	52020951	52035110	0	0	0	0	0	0
NM_198846	19	52020951	52035110	0	0	0	0	0	0
NM_198846	19	52020951	52035110	0	0	0	0	0	0
NM_007147	19	52074531	52092993	ChrUn	6540100	ChrUn	30849666	0	YES
NM_003830	19	52114781	52150151	Chr26	3536213	0	0	0	YES
NM_001098612	19	52114781	52150151	Chr5	61861386	0	0	YES	0
NM_001523	19	52216365	52227237	Chr13	19698177	chr11	20869546	0	0
NM_002029	19	52249027	52255150	Chr17	7012283	chr15	6594732	0	0
NM_001005738	19	52264183	52273760	Chr16	5455719	chr14	5129712	0	0
NM_001462	19	52264183	52273760	Chr16	5455719	chr14	5129712	0	0
NM_002030	19	52298416	52329442	0	0	0	0	YES	0
NM_001135590	19	52359055	52394203	Chr3	39879143	chr2	433879	YES	0
NM_001135590	19	52359055	52394203	Chr3	39879143	chr2	433879	YES	0
NM_001135590	19	52359055	52394203	Chr3	39879143	chr2	433879	YES	0
NM_032679	19	52359055	52394203	Chr3	39879143	chr2	433879	YES	0
NM_023074	19	52392489	52408247	0	0	0	0	0	YES
NM_001031721	19	52430688	52449005	0	0	chr1	62048716	YES	0
NM_024840	19	52430688	52449005	0	0	chr1	62048716	YES	0
NM_014650	19	52467594	52627345	0	0	0	0	0	0
NM_198480	19	52467594	52627345	Chr1	73785384	chr1	62048723	0	YES
NM_021632	19	52467594	52627345	Chr2	3448416	chr3	3225163	0	YES
NM_025040	19	52516390	52531680	0	0	chr1	62048705	0	YES
NM_001136499	19	52567719	52588141	0	0	0	0	YES	YES
NM_001136499	19	52567719	52588141	0	0	0	0	YES	YES
NM_178523	19	52617654	52643191	ChrUn	18365729	0	0	0	YES
NM_001102657	19	52658125	52674896	Chr16	13418127	0	0	YES	YES
NM_014225	19	52693274	52730687	0	0	ChrUn	1110457	0	0
NM_001010851	19	52772824	52795976	Chr5	61861341	chr5	60263258	YES	YES
NM_144684	19	52800425	52829163	Chr2	108572627	0	0	YES	YES
NM_001161425	19	52839561	52870366	0	0	chr3	55728761	YES	0
NM_001161426	19	52839561	52870366	0	0	chr3	55728761	YES	0
NM_001161426	19	52839561	52870366	0	0	chr3	55728761	YES	0
NM_001161427	19	52839561	52870366	0	0	chr3	55728761	YES	0
NM_173530	19	52839561	52870366	0	0	chr3	55728761	YES	0
NM_001145434	19	52873170	52889044	Chr17	1384411	0	0	0	YES
NM_032423	19	52901102	52921656	Chr5	61861386	chr5	60263213	YES	0
NM_001143938	19	52932440	52955568	0	0	0	0	0	0
NM_001143939	19	52932440	52955568	0	0	0	0	0	0
NM_001099694	19	52956829	53020131	0	0	0	0	YES	0
NM_001039886	19	53030905	53077383	0	0	0	0	0	0
NM_018260	19	53073528	53088049	0	0	0	0	YES	YES
NM_001105554	19	53115620	53141644	Chr16	13418122	0	0	0	0
NM_001105552	19	53115620	53141644	Chr16	13418126	0	0	0	YES
NM_018300	19	53115620	53141644	Chr16	13418126	0	0	0	YES
NM_001105553	19	53115620	53141644	Chr16	13418122	0	0	YES	0
NM_001105549	19	53115620	53141644	Chr16	13418126	0	0	YES	YES
NM_001105550	19	53115620	53141644	Chr16	13418126	0	0	YES	YES
NM_001105551	19	53115620	53141644	Chr16	13418126	0	0	YES	YES
NM_001161499	19	53207472	53233135	0	0	0	0	YES	YES
NM_001161500	19	53207472	53233135	0	0	0	0	YES	YES
NM_001161501	19	53207472	53233135	0	0	0	0	YES	YES
NM_030972	19	53207472	53233135	0	0	0	0	YES	YES
NM_198457	19	53267471	53290016	0	0	0	0	0	YES
NM_006969	19	53300659	53686232	Chr4	57773041	chrE22C19W28_E50C23_random	130019	YES	0
NM_001008801	19	53341786	53360902	0	0	chr1	159650018	YES	0
NM_199132	19	53341786	53360902	0	0	chr1	159650018	YES	0
NM_207333	19	53379425	53589703	0	0	chr2	54627372	YES	0
NM_203307	19	53430388	53445847	Chr5	61861346	chr5	60263253	YES	0
NM_001031665	19	53452634	53466114	0	0	0	0	0	0
NM_001102603	19	53569867	53606687	Chr5	61861356	chrE22C19W28_E50C23_random	130010	YES	YES
NM_033288	19	53569867	53606687	Chr5	61861356	chrE22C19W28_E50C23_random	130010	YES	YES
NM_198893	19	53569867	53606687	Chr5	61861356	chrE22C19W28_E50C23_random	130010	YES	YES
NM_001136038	19	53611133	53636148	0	0	chrE22C19W28_E50C23_random	130010	0	YES
NM_018355	19	53611133	53636148	0	0	chrE22C19W28_E50C23_random	130010	0	YES
NM_032584	19	53642648	53662280	Chr3	40880019	chrE22C19W28_E50C23_random	130010	YES	YES
NM_024733	19	53666552	53696619	Chr5	61861346	chr5	60263253	YES	0
NM_182609	19	53731577	53758126	Chr5	61861386	chr5	60263213	YES	0
NM_173856	19	53760796	53762855	0	0	0	0	0	0
NM_173857	19	53770013	53770918	0	0	0	0	0	0
NM_033341	19	53792856	53794875	Chr9	16156947	chr4	15786750	0	0
NM_138374	19	53837002	53858122	ChrUn	69273317	chrE22C19W28_E50C23_random	130019	YES	YES
NM_001040185	19	53898397	53915262	Chr5	61861386	chr3	55728762	YES	YES
NM_001008401	19	53935227	53961515	0	0	0	0	YES	0
NM_001004301	19	53970989	53999509	ChrUn	70876404	0	0	YES	YES
NM_018555	19	54024177	54083523	Chr13	2699490	chr11	452758	YES	0
NM_001079906	19	54024177	54083523	Chr13	2699490	chr11	452758	YES	YES
NM_001079907	19	54024177	54083523	Chr13	2699490	chr11	452758	YES	YES
NM_001012728	19	54135310	54140263	0	0	0	0	0	0
NM_033297	19	54296857	54327648	Chr5	61861340	chr2	54627370	YES	0
NM_144687	19	54296857	54327648	0	0	chr2	54627370	YES	0
NM_001020818	19	54369477	54379691	Chr5	61861337	chr1	85443459	YES	0
NM_001020819	19	54369477	54379691	Chr5	61861337	chr1	85443459	YES	0
NM_001020820	19	54369477	54379691	Chr5	61861337	chr1	85443459	YES	0
NM_001020821	19	54369477	54379691	Chr5	61861337	chr1	85443459	YES	0
NM_138373	19	54369477	54379691	Chr5	61861337	chr1	85443459	YES	0
NM_002739	19	54382444	54410906	Chr16	6975589	chr18	7441421	YES	0
NM_031896	19	54412589	54447195	Chr20	8478805	chr18	7310716	YES	0
NM_031895	19	54466294	54493469	Chr16	7045727	chr18	7286048	0	0
NM_031897	19	54495542	54515923	0	0	0	0	0	0
NM_145814	19	54495542	54515923	0	0	0	0	0	0
NM_145815	19	54495542	54515923	0	0	0	0	0	0
NM_198481	19	54544079	54567207	Chr1	98325865	chr1	95025720	0	0
NM_001135686	19	54573201	54584634	0	0	0	0	0	0
NM_004542	19	54590421	54614898	0	0	0	0	0	0
NM_130771	19	54597933	54606000	0	0	0	0	0	0
NM_133169	19	54597933	54606000	0	0	0	0	0	0
NM_206818	19	54597933	54606000	0	0	0	0	0	0
NM_133168	19	54597933	54606000	0	0	chr12	19631637	0	0
NM_013342	19	54610320	54619055	0	0	0	0	0	0
NM_015629	19	54618837	54635140	0	0	0	0	YES	0
NM_014516	19	54641444	54659419	0	0	0	0	YES	YES
NM_024316	19	54658899	54663620	0	0	0	0	0	0
NM_001145303	19	54663846	54676944	0	0	0	0	YES	0
NM_144686	19	54663846	54676944	0	0	0	0	YES	0
NM_001146056	19	54677109	54693666	0	0	0	0	0	0
NM_001146083	19	54677109	54693666	0	0	0	0	0	0
NM_024298	19	54677109	54693666	0	0	0	0	0	0
NM_001146082	19	54677109	54693666	0	0	0	0	YES	0
NM_001077446	19	54693789	54697526	0	0	0	0	0	0
NM_024075	19	54693789	54697526	0	0	0	0	0	0
NM_001013	19	54704610	54752862	0	0	0	0	YES	0
NM_001081450	19	54720147	54746602	0	0	chr2	54627371	YES	YES
NM_006864	19	54720147	54746602	0	0	chr2	54627371	YES	YES
NM_024318	19	54740468	54747130	Chr5	61650849	chr2	54627341	YES	0
NM_001081442	19	54754263	54761167	0	0	0	0	0	0
NM_001081443	19	54754263	54761167	0	0	0	0	0	0
NM_006840	19	54754263	54761167	0	0	0	0	0	0
NM_001080978	19	54777675	54785039	0	0	0	0	0	0
NM_005874	19	54777675	54785039	0	0	0	0	0	0
NM_006865	19	54797644	54809952	Chr1	135107544	ChrUn	46613102	0	YES
NM_181879	19	54818353	54824409	0	0	ChrUn	24647204	0	0
NM_181879	19	54818353	54824409	0	0	ChrUn	24647204	0	0
NM_181985	19	54818353	54824409	0	0	ChrUn	24647204	0	0
NM_021250	19	54818353	54824409	0	0	ChrUn	24647204	YES	0
NM_181986	19	54818353	54824409	0	0	ChrUn	24647204	YES	0
NM_012276	19	54844456	54850421	0	0	ChrUn	24647204	0	0
NM_002287	19	54865262	54882165	Chr5	61861337	chr5	60263259	YES	0
NM_021706	19	54865262	54882165	Chr5	61861337	chr5	60263259	YES	0
NM_001005367	19	54926373	54948080	Chr20	6265325	0	0	0	YES
NM_020659	19	54926373	54948080	Chr20	6265325	0	0	0	YES
NM_052925	19	54960065	54973217	Chr14	17711057	chr6	3943334	YES	YES
NM_198988	19	54972981	54974894	0	0	0	0	0	0
NM_145057	19	54976210	54984411	Chr20	6421715	chr18	9031911	0	0
NM_002288	19	55009100	55021897	0	0	0	0	0	YES
NM_021270	19	55009100	55021897	0	0	0	0	0	YES
NM_001130917	19	55084387	55099027	0	0	ChrUn	46613100	0	YES
NM_006866	19	55084387	55099027	0	0	ChrUn	46613100	0	YES
NM_001081637	19	55085346	55148979	0	0	ChrUn	46613102	YES	YES
NM_001081638	19	55085346	55148979	0	0	ChrUn	46613102	YES	YES
NM_001081639	19	55085346	55148979	0	0	ChrUn	46613102	YES	YES
NM_006669	19	55085346	55148979	0	0	ChrUn	46613102	YES	YES
NM_006863	19	55105047	55113555	0	0	ChrUn	59106100	0	0
NM_001081438	19	55155340	55181810	0	0	0	0	0	YES
NM_006847	19	55155340	55181810	0	0	0	0	0	YES
NM_012312	19	55235964	55279336	0	0	0	0	0	0
NM_014513	19	55235964	55279336	0	0	0	0	0	0
NM_015868	19	55235964	55279336	Chr6	21619847	chr1	200634442	0	0
NM_012313	19	55235964	55279336	Chr22	10563651	chr20	8747738	0	0
NM_153443	19	55235984	55248003	0	0	0	0	0	0
NM_001080770	19	55236002	55325972	0	0	0	0	0	YES
NM_001080772	19	55236002	55325972	0	0	0	0	0	YES
NM_002255	19	55236002	55325972	0	0	0	0	0	YES
NM_014512	19	55281263	55295498	Chr22	10563651	chr20	8747738	0	0
NM_014218	19	55281263	55295498	Chr9	18255581	chr2	9042894	0	YES
NM_001015070	19	55297915	55301770	0	0	0	0	0	0
NM_013289	19	55327923	55378662	Chr6	21619847	chr1	200634442	0	YES
NM_012314	19	55344182	55360023	0	0	0	0	0	0
NM_006737	19	55361898	55378662	0	0	chr7	11001408	0	YES
NM_133279	19	55385549	55401838	Chr5	61861370	chr2	54627371	YES	0
NM_002000	19	55385549	55401838	0	0	0	0	YES	0
NM_133269	19	55385549	55401838	0	0	0	0	YES	0
NM_133272	19	55385549	55401838	0	0	0	0	YES	0
NM_133274	19	55385549	55401838	0	0	0	0	YES	0
NM_133278	19	55385549	55401838	0	0	0	0	YES	0
NM_133271	19	55385549	55401838	Chr5	61861386	0	0	YES	0
NM_133273	19	55385549	55401838	Chr5	61861386	0	0	YES	0
NM_133277	19	55385549	55401838	Chr5	61861386	0	0	YES	0
NM_001145457	19	55417508	55424439	0	0	0	0	0	0
NM_001145458	19	55417508	55424439	0	0	0	0	0	0
NM_004829	19	55417508	55424439	0	0	0	0	0	0
NM_001127255	19	55434877	55477611	0	0	0	0	0	0
NM_139176	19	55434877	55477611	0	0	0	0	0	0
NM_206828	19	55434877	55477611	0	0	0	0	0	0
NM_017852	19	55476700	55512508	0	0	0	0	0	0
NM_001083899	19	55525073	55549632	0	0	0	0	YES	0
NM_016363	19	55525073	55549632	0	0	0	0	YES	0
NM_001145971	19	55555711	55580897	0	0	chr3	103438495	0	0
NM_138412	19	55555711	55580897	0	0	chr3	103438495	YES	0
NM_017729	19	55583388	55599290	0	0	0	0	0	0
NM_133180	19	55583388	55599290	0	0	0	0	0	0
NM_017607	19	55602283	55628927	Chr28	733639	chr26	724704	YES	0
NM_001126132	19	55644162	55660606	Chr28	746356	chr26	790898	0	0
NM_001126133	19	55644162	55660606	Chr28	746356	chr26	790898	0	0
NM_003283	19	55644162	55660606	Chr28	746356	chr26	790898	0	0
NM_000363	19	55663138	55669100	Chr5	14455162	chr5	15197103	0	0
NM_178837	19	55670031	55678019	0	0	0	0	0	0
NM_003180	19	55684469	55691720	Chr28	640052	chr1	41285977	YES	0
NM_001161440	19	55692616	55720842	Chr12	2016300	chr8	20857391	0	0
NM_002842	19	55692616	55720842	Chr12	2016300	chr8	20857391	0	0
NM_173804	19	55738116	55740632	0	0	0	0	YES	0
NM_014931	19	55741148	55770363	ChrUn	18464260	chr1	545899	YES	YES
NM_014931	19	55741148	55770363	ChrUn	18464260	chr1	545899	YES	YES
NM_001130106	19	55773592	55791751	0	0	0	0	YES	0
NM_012267	19	55773592	55791751	0	0	0	0	YES	0
NM_032430	19	55795327	55823901	Chr5	14772574	chr5	15498145	0	0
NM_001085488	19	55824169	55836708	Chr1	88850314	0	0	0	0
NM_032701	19	55851221	55859488	Chr1	120547337	0	0	0	0
NM_144613	19	55861076	55866182	Chr5	61861386	chr5	60263213	YES	YES
NM_001145402	19	55866277	55874620	0	0	0	0	YES	0
NM_000641	19	55875757	55881814	Chr5	61861386	chr1	137363621	YES	0
NM_139172	19	55888204	55889612	0	0	0	0	0	0
NM_001136136	19	55897300	55903449	0	0	0	0	YES	0
NM_001136137	19	55897300	55903449	0	0	0	0	YES	0
NM_001136135	19	55897300	55903449	Chr2	109669030	0	0	YES	0
NM_000991	19	55897300	55903449	Chr5	61861412	chr5	60263187	YES	YES
NM_001136134	19	55897300	55903449	Chr5	61861412	chr5	60263187	YES	YES
NM_014501	19	55912652	55919325	Chr30	600419	0	0	0	0
NM_001145176	19	55942904	55954230	Chr20	1052609	chr18	1231524	0	0
NM_001136201	19	55964345	55973049	0	0	chr1	59133968	0	0
NM_001136202	19	55964345	55973049	0	0	chr1	59133968	0	0
NM_024710	19	55964345	55973049	0	0	chr1	59133968	0	0
NM_033113	19	55987699	55995854	ChrUn	76122465	chrE64	7631	YES	YES
NM_033113	19	55987699	55995854	ChrUn	76122465	chrE64	7631	YES	YES
NM_020378	19	55996594	55998935	0	0	0	0	0	0
NM_001144950	19	55999870	56030466	Chr5	6818874	chrE64_random	14945	0	YES
NM_001101401	19	56041100	56048456	Chr1	166783683	chr28	2506490	0	0
NM_152600	19	56088893	56092211	0	0	0	0	YES	0
NM_032836	19	56102738	56110893	Chr25	5019285	chr3	107374115	YES	YES
NM_153219	19	56111730	56114504	0	0	0	0	YES	YES
NM_203374	19	56132107	56135941	0	0	0	0	0	YES
NM_016202	19	56152392	56154835	Chr9	11373939	chr4	11233849	0	0
NM_001163423	19	56152392	56154835	Chr9	11373939	chr4	11233849	YES	0
NM_207115	19	56152392	56154835	Chr9	11373939	chr4	11233849	YES	0
NM_016535	19	56154986	56156988	0	0	0	0	0	0
NM_013301	19	56158954	56164527	0	0	0	0	0	0
NM_001012478	19	56165416	56186081	Chr4	22202397	0	0	0	0
NM_007279	19	56165416	56186081	Chr4	22202397	0	0	0	0
NM_001130071	19	56186561	56207132	Chr20	11219034	chr14	5218541	0	0
NM_001130072	19	56186561	56207132	Chr20	11219034	chr14	5218541	0	0
NM_013333	19	56186561	56207132	Chr20	11219034	chr14	5218541	0	0
NM_176820	19	56219798	56249768	0	0	chr4	63674039	0	0
NM_001145014	19	56270380	56274541	0	0	ChrUn	55646592	0	0
NM_001145014	19	56270380	56274541	0	0	ChrUn	55646592	0	0
NM_145007	19	56296770	56348128	0	0	0	0	0	0
NM_134444	19	56347944	56393218	0	0	0	0	0	YES
NM_176810	19	56407311	56443702	0	0	0	0	0	0
NM_176811	19	56459198	56499995	Chr5	61861357	0	0	YES	0
NM_153447	19	56511092	56573179	0	0	0	0	0	0
NM_001002836	19	56598732	56632649	Chr6	481978	chr2	283651	YES	YES
NM_018337	19	56652556	56672261	0	0	ChrUn	18468015	0	YES
NM_001145546	19	56687389	56697144	0	0	chr14	13987849	0	YES
NM_033106	19	56687389	56697144	0	0	chr14	13987849	0	YES
NM_001080456	19	56701058	56704421	0	0	0	0	0	YES
NM_024303	19	56732681	56879752	ChrUn	70609002	ChrUn	21262452	0	YES
NM_144690	19	56894648	56904889	0	0	0	0	0	0
NM_001159860	19	56915718	56936400	Chr5	52209657	chr1	62048705	0	0
NM_001159861	19	56915718	56936400	Chr5	52209657	chr1	62048705	0	0
NM_152478	19	56915718	56936400	Chr5	52209657	chr1	62048705	0	0
NM_022103	19	56951208	56988743	Chr11	10288039	chr9	11287499	YES	YES
NM_020813	19	57019212	57040270	Chr1	168782115	chr9	7293480	YES	YES
NM_020828	19	57050317	57068169	0	0	0	0	0	0
NM_001001668	19	57078890	57094261	0	0	chr1	62048705	YES	0
NM_021216	19	57106664	57135540	Chr8	30440058	chr14	13134665	YES	YES
NM_001005850	19	57174635	57176830	Chr13	2698659	ChrUn	10601512	YES	YES
NM_001146184	19	57285930	57352075	0	0	0	0	0	0
NM_001146185	19	57285930	57352075	0	0	0	0	0	0
NM_001146186	19	57285930	57352075	0	0	0	0	0	0
NM_001146187	19	57285930	57352075	0	0	0	0	0	0
NM_001146326	19	57285930	57352075	0	0	0	0	0	0
NM_001146327	19	57285930	57352075	0	0	0	0	0	0
NM_006210	19	57285930	57352075	0	0	0	0	0	0
NM_015363	19	57285930	57352075	0	0	0	0	0	0
NM_020903	19	57633693	57643294	Chr7	23856188	chr7	24066935	YES	YES
NM_052882	19	57645464	57656570	Chr5	61861357	0	0	YES	YES
NM_001012729	19	57663094	57678856	Chr5	61861356	chr5	60263243	YES	0
NM_003417	19	57702869	57734212	Chr5	61861412	chr2	54627341	YES	YES
NM_001015878	19	57742377	57746915	Chr22	14091372	chr20	11988651	YES	0
NM_001015879	19	57742377	57746915	Chr22	14091372	chr20	11988651	YES	0
NM_003160	19	57742377	57746915	Chr22	14091372	chr20	11988651	YES	0
NM_001023563	19	57752053	57774106	ChrUn	51790076	chr5	60263213	YES	YES
NM_001145078	19	57752053	57774106	ChrUn	51790076	chr5	60263213	YES	YES
NM_006635	19	57791853	57805436	ChrUn	51790087	chr18	30554	YES	YES
NM_213598	19	57831877	57842144	Chr5	61861370	0	0	0	YES
NM_020657	19	57862645	57871266	Chr2	66410819	chr2	92923675	0	0
NM_173631	19	57874891	57890923	0	0	chr2	141960415	0	YES
NM_152909	19	57901218	57912785	0	0	chr5	60263213	YES	YES
NM_006959	19	57922529	57933307	0	0	0	0	0	0
NM_001023561	19	57946693	57957191	0	0	0	0	YES	0
NM_020633	19	57966542	57967854	Chr23	740907	chr21	722742	0	0
NM_001024596	19	57980955	57988938	Chr5	61861386	chr5	60263213	YES	0
NM_001144068	19	57980955	57988938	Chr5	61861386	chr5	60263213	YES	0
NM_001098491	19	57999079	58006048	0	0	0	0	0	0
NM_001098492	19	57999079	58006048	0	0	0	0	0	0
NM_001098493	19	57999079	58006048	0	0	0	0	0	0
NM_001098494	19	57999079	58006048	0	0	0	0	0	0
NM_001098495	19	57999079	58006048	0	0	0	0	0	0
NM_001098496	19	57999079	58006048	0	0	0	0	0	0
NM_024691	19	57999079	58006048	0	0	0	0	0	0
NM_198542	19	58011309	58024436	Chr5	61861355	chr2	54627372	YES	0
NM_153263	19	58038693	58052124	Chr2	57204662	chr3	55728730	YES	0
NM_001039654	19	58053208	58071231	Chr5	45028384	ChrUn	60869102	0	YES
NM_017879	19	58082935	58090243	Chr6	104267	0	0	YES	0
NM_001010879	19	58095510	58103758	0	0	chr2	375699	0	0
NM_020880	19	58111253	58119637	0	0	0	0	YES	0
NM_003435	19	58125628	58134372	0	0	0	0	0	YES
NM_006385	19	58141761	58154147	0	0	0	0	0	0
NM_198855	19	58141761	58154147	0	0	0	0	0	0
NM_152677	19	58180303	58190519	Chr5	61861386	chr2	54627341	YES	0
NM_138347	19	58193357	58201167	0	0	chr2	60774905	YES	0
NM_001085384	19	58208735	58220579	0	0	0	0	0	YES
NM_024833	19	58231120	58238995	0	0	0	0	0	0
NM_173632	19	58258164	58269527	Chr1	144289981	chr27	1007787	YES	0
NM_017652	19	58281025	58291984	0	0	0	0	0	YES
NM_133460	19	58296821	58446740	Chr10	8650822	chr8	2609976	YES	YES
NM_024762	19	58318450	58326281	0	0	0	0	YES	0
NM_032828	19	58361228	58376485	Chr5	61861356	chr5	60263243	YES	YES
NM_001144989	19	58380747	58400442	ChrUn	69273308	chr2	54627341	YES	YES
NM_152475	19	58417142	58427978	Chr2	55139463	chr1	99015310	YES	0
NM_005773	19	58452206	58459077	Chr10	14666725	0	0	0	0
NM_152474	19	58469807	58485904	0	0	0	0	0	0
NM_025027	19	58488449	58514714	Chr14	13053961	chr8	4586123	0	0
NM_182572	19	58545400	58565999	0	0	0	0	0	0
NM_003436	19	58570607	58580771	Chr5	45028375	chr1	62048697	YES	YES
NM_001145544	19	58595210	58629793	0	0	0	0	0	0
NM_001145542	19	58595210	58629793	0	0	chr2	24449	0	0
NM_001145543	19	58595210	58629793	0	0	chr2	24449	0	0
NM_023926	19	58595210	58629793	0	0	chr2	24449	0	0
NM_024620	19	58637697	58662148	Chr1	108021080	chr1	62048704	YES	YES
NM_016324	19	58694396	58724927	Chr19	7308375	ChrUn	30826804	0	YES
NM_016324	19	58694396	58724927	Chr19	7308375	ChrUn	30826804	0	YES
NM_016325	19	58694396	58724927	Chr19	7308375	ChrUn	30826804	0	YES
NM_133502	19	58694396	58724927	Chr19	7308375	ChrUn	30826804	0	YES
NM_014480	19	58740070	58775010	0	0	chr2	54627370	YES	0
NM_021089	19	58790318	58807254	ChrUn	69273309	ChrUn	28964782	0	YES
NM_181846	19	58838385	58853695	Chr1	63097804	ChrUn	28944506	YES	YES
NM_130786	19	58858172	58864865	0	0	0	0	0	0
NM_198458	19	58865725	58874120	ChrUn	37634183	ChrUn	61574061	YES	YES
NM_001129730	19	58878993	58892389	ChrUn	76122552	chr2	461575	YES	YES
NM_138466	19	58878993	58892389	ChrUn	76122552	chr2	461575	YES	YES
NM_001009	19	58898636	58906170	0	0	0	0	0	0
NM_173548	19	58920063	58969199	0	0	0	0	0	0
NM_207395	19	58920063	58969199	Chr6	481888	ChrUn	10601428	YES	YES
NM_003433	19	58944182	58951589	0	0	0	0	0	0
NM_014347	19	58978463	58984765	Chr6	76650	ChrUn	10601428	YES	YES
NM_017908	19	58987795	58992591	0	0	0	0	0	0
NM_012254	19	59009704	59023432	0	0	0	0	YES	0
NM_032792	19	59024899	59030921	ChrUn	37635806	ChrUn	61572409	YES	YES
NM_005762	19	59055836	59062082	ChrUn	41226564	ChrUn	61581905	YES	YES
NM_014453	19	59062934	59066486	ChrUn	60752063	ChrUn	2559028	YES	YES
NM_198426	19	59062934	59066486	ChrUn	60751524	ChrUn	2559028	YES	YES
NM_003969	19	59067080	59070343	ChrUn	37224732	chr8	20698967	YES	YES
NM_003422	19	59073285	59084942	Chr6	482993	chr2	283385	YES	YES
NM_198055	19	59073285	59084942	Chr6	482993	chr2	283385	YES	YES
