# Supplementary material for: Multi-Platform Next-Generation Sequencing of the Domestic Turkey (Meleagris gallopavo): Genome Assembly and Analysis
Source: PLoS Biol. 2010 Sep 7;8(9):e1000475. doi: 10.1371/journal.pbio.1000475 (PMC2935454; doi:10.1371/journal.pbio.1000475)
Supplement: Table S2 — Annotation of turkey genes (edit date 11/10/2009). (4.01 MB XLS) [file pbio.1000475.s013.xls]

## Sheet: Mgal_gene_info_q1
Table S2. Annotation of turkey genes (edit date 11/10/2009).
Mgal_id	New_Mgal_id	Status	Mgal_ens_id	Mgal_ens_vers	Mgal_biotype	Mgal_symbol	Mgal_symbol_aliases	HGNC_symbol	Gene_description	Symbol_status
1	1	Current	ENSMGAG00000000001	11112009	protein_coding					Pending
2	2	Current	ENSMGAG00000000002	11112009	snoRNA					Pending
3	3	Current	ENSMGAG00000000003	11112009	protein_coding					Pending
4	4	Current	ENSMGAG00000000004	11112009	protein_coding					Pending
5	5	Current	ENSMGAG00000000005	11112009	protein_coding					Pending
6	6	Current	ENSMGAG00000000006	11112009	snoRNA					Pending
7	7	Current	ENSMGAG00000000007	11112009	snoRNA					Pending
8	8	Current	ENSMGAG00000000008	11112009	miRNA					Pending
9	9	Current	ENSMGAG00000000009	11112009	protein_coding					Pending
10	10	Current	ENSMGAG00000000010	11112009	protein_coding					Pending
11	11	Current	ENSMGAG00000000011	11112009	snoRNA					Pending
12	12	Current	ENSMGAG00000000012	11112009	protein_coding					Pending
13	13	Current	ENSMGAG00000000013	11112009	miRNA					Pending
14	14	Current	ENSMGAG00000000014	11112009	miRNA					Pending
15	15	Current	ENSMGAG00000000015	11112009	protein_coding					Pending
16	16	Current	ENSMGAG00000000016	11112009	protein_coding					Pending
17	17	Current	ENSMGAG00000000017	11112009	protein_coding					Pending
18	18	Current	ENSMGAG00000000018	11112009	protein_coding					Pending
19	19	Current	ENSMGAG00000000019	11112009	protein_coding					Pending
20	20	Current	ENSMGAG00000000020	11112009	protein_coding					Pending
21	21	Current	ENSMGAG00000000021	11112009	snoRNA					Pending
22	22	Current	ENSMGAG00000000022	11112009	protein_coding					Pending
23	23	Current	ENSMGAG00000000023	11112009	protein_coding					Pending
24	24	Current	ENSMGAG00000000024	11112009	protein_coding					Pending
25	25	Current	ENSMGAG00000000025	11112009	protein_coding					Pending
26	26	Current	ENSMGAG00000000026	11112009	miRNA					Pending
27	27	Current	ENSMGAG00000000027	11112009	protein_coding					Pending
28	28	Current	ENSMGAG00000000028	11112009	miRNA					Pending
29	29	Current	ENSMGAG00000000029	11112009	protein_coding					Pending
30	30	Current	ENSMGAG00000000030	11112009	protein_coding					Pending
31	31	Current	ENSMGAG00000000031	11112009	protein_coding					Pending
32	32	Current	ENSMGAG00000000032	11112009	snoRNA					Pending
33	33	Current	ENSMGAG00000000033	11112009	protein_coding					Pending
34	34	Current	ENSMGAG00000000034	11112009	protein_coding					Pending
35	35	Current	ENSMGAG00000000035	11112009	protein_coding					Pending
36	36	Current	ENSMGAG00000000036	11112009	protein_coding					Pending
37	37	Current	ENSMGAG00000000037	11112009	protein_coding					Pending
38	38	Current	ENSMGAG00000000038	11112009	protein_coding					Pending
39	39	Current	ENSMGAG00000000039	11112009	protein_coding					Pending
40	40	Current	ENSMGAG00000000040	11112009	protein_coding					Pending
41	41	Current	ENSMGAG00000000041	11112009	protein_coding					Pending
42	42	Current	ENSMGAG00000000042	11112009	protein_coding					Pending
43	43	Current	ENSMGAG00000000043	11112009	protein_coding					Pending
44	44	Current	ENSMGAG00000000044	11112009	miRNA					Pending
45	45	Current	ENSMGAG00000000045	11112009	snoRNA					Pending
46	46	Current	ENSMGAG00000000046	11112009	snoRNA					Pending
47	47	Current	ENSMGAG00000000047	11112009	pseudogene					Pending
48	48	Current	ENSMGAG00000000048	11112009	miRNA					Pending
49	49	Current	ENSMGAG00000000049	11112009	protein_coding					Pending
50	50	Current	ENSMGAG00000000050	11112009	protein_coding					Pending
51	51	Current	ENSMGAG00000000051	11112009	miRNA					Pending
52	52	Current	ENSMGAG00000000052	11112009	snoRNA					Pending
53	53	Current	ENSMGAG00000000053	11112009	snoRNA					Pending
54	54	Current	ENSMGAG00000000054	11112009	miRNA					Pending
55	55	Current	ENSMGAG00000000055	11112009	snoRNA					Pending
56	56	Current	ENSMGAG00000000056	11112009	protein_coding					Pending
57	57	Current	ENSMGAG00000000057	11112009	protein_coding					Pending
58	58	Current	ENSMGAG00000000058	11112009	protein_coding					Pending
59	59	Current	ENSMGAG00000000059	11112009	snoRNA					Pending
60	60	Current	ENSMGAG00000000060	11112009	miRNA					Pending
61	61	Current	ENSMGAG00000000061	11112009	protein_coding					Pending
62	62	Current	ENSMGAG00000000062	11112009	protein_coding					Pending
63	63	Current	ENSMGAG00000000063	11112009	protein_coding					Pending
64	64	Current	ENSMGAG00000000064	11112009	protein_coding					Pending
65	65	Current	ENSMGAG00000000065	11112009	protein_coding					Pending
66	66	Current	ENSMGAG00000000066	11112009	protein_coding					Pending
67	67	Current	ENSMGAG00000000067	11112009	protein_coding					Pending
68	68	Current	ENSMGAG00000000068	11112009	snoRNA					Pending
69	69	Current	ENSMGAG00000000069	11112009	protein_coding					Pending
70	70	Current	ENSMGAG00000000070	11112009	protein_coding					Pending
71	71	Current	ENSMGAG00000000071	11112009	protein_coding					Pending
72	72	Current	ENSMGAG00000000072	11112009	misc_RNA					Pending
73	73	Current	ENSMGAG00000000073	11112009	protein_coding					Pending
74	74	Current	ENSMGAG00000000074	11112009	protein_coding					Pending
75	75	Current	ENSMGAG00000000075	11112009	protein_coding					Pending
76	76	Current	ENSMGAG00000000076	11112009	snoRNA					Pending
77	77	Current	ENSMGAG00000000077	11112009	protein_coding					Pending
78	78	Current	ENSMGAG00000000078	11112009	protein_coding					Pending
79	79	Current	ENSMGAG00000000079	11112009	protein_coding					Pending
80	80	Current	ENSMGAG00000000080	11112009	miRNA					Pending
81	81	Current	ENSMGAG00000000081	11112009	protein_coding					Pending
82	82	Current	ENSMGAG00000000082	11112009	snoRNA					Pending
83	83	Current	ENSMGAG00000000083	11112009	protein_coding					Pending
84	84	Current	ENSMGAG00000000084	11112009	protein_coding					Pending
85	85	Current	ENSMGAG00000000085	11112009	protein_coding					Pending
86	86	Current	ENSMGAG00000000086	11112009	miRNA					Pending
87	87	Current	ENSMGAG00000000087	11112009	protein_coding					Pending
88	88	Current	ENSMGAG00000000088	11112009	protein_coding					Pending
89	89	Current	ENSMGAG00000000089	11112009	protein_coding					Pending
90	90	Current	ENSMGAG00000000090	11112009	protein_coding					Pending
91	91	Current	ENSMGAG00000000091	11112009	protein_coding					Pending
92	92	Current	ENSMGAG00000000092	11112009	protein_coding					Pending
93	93	Current	ENSMGAG00000000093	11112009	protein_coding					Pending
94	94	Current	ENSMGAG00000000094	11112009	protein_coding					Pending
95	95	Current	ENSMGAG00000000095	11112009	protein_coding					Pending
96	96	Current	ENSMGAG00000000096	11112009	protein_coding					Pending
97	97	Current	ENSMGAG00000000097	11112009	miRNA					Pending
98	98	Current	ENSMGAG00000000098	11112009	protein_coding					Pending
99	99	Current	ENSMGAG00000000099	11112009	protein_coding					Pending
100	100	Current	ENSMGAG00000000100	11112009	protein_coding					Pending
101	101	Current	ENSMGAG00000000101	11112009	protein_coding					Pending
102	102	Current	ENSMGAG00000000102	11112009	snRNA					Pending
103	103	Current	ENSMGAG00000000103	11112009	protein_coding					Pending
104	104	Current	ENSMGAG00000000104	11112009	protein_coding					Pending
105	105	Current	ENSMGAG00000000105	11112009	protein_coding					Pending
106	106	Current	ENSMGAG00000000106	11112009	protein_coding					Pending
107	107	Current	ENSMGAG00000000107	11112009	protein_coding					Pending
108	108	Current	ENSMGAG00000000108	11112009	snoRNA					Pending
109	109	Current	ENSMGAG00000000109	11112009	protein_coding					Pending
110	110	Current	ENSMGAG00000000110	11112009	protein_coding					Pending
111	111	Current	ENSMGAG00000000111	11112009	snoRNA					Pending
112	112	Current	ENSMGAG00000000112	11112009	protein_coding					Pending
113	113	Current	ENSMGAG00000000113	11112009	protein_coding					Pending
114	114	Current	ENSMGAG00000000114	11112009	protein_coding					Pending
115	115	Current	ENSMGAG00000000115	11112009	protein_coding					Pending
116	116	Current	ENSMGAG00000000116	11112009	snoRNA					Pending
117	117	Current	ENSMGAG00000000117	11112009	protein_coding					Pending
118	118	Current	ENSMGAG00000000118	11112009	snoRNA					Pending
119	119	Current	ENSMGAG00000000119	11112009	snoRNA					Pending
120	120	Current	ENSMGAG00000000120	11112009	protein_coding					Pending
121	121	Current	ENSMGAG00000000121	11112009	miRNA					Pending
122	122	Current	ENSMGAG00000000122	11112009	protein_coding					Pending
123	123	Current	ENSMGAG00000000123	11112009	protein_coding					Pending
124	124	Current	ENSMGAG00000000124	11112009	protein_coding					Pending
125	125	Current	ENSMGAG00000000125	11112009	protein_coding					Pending
126	126	Current	ENSMGAG00000000126	11112009	snoRNA					Pending
127	127	Current	ENSMGAG00000000127	11112009	protein_coding					Pending
128	128	Current	ENSMGAG00000000128	11112009	protein_coding					Pending
129	129	Current	ENSMGAG00000000129	11112009	protein_coding					Pending
130	130	Current	ENSMGAG00000000130	11112009	snoRNA					Pending
131	131	Current	ENSMGAG00000000131	11112009	snoRNA					Pending
132	132	Current	ENSMGAG00000000132	11112009	protein_coding					Pending
133	133	Current	ENSMGAG00000000133	11112009	snoRNA					Pending
134	134	Current	ENSMGAG00000000134	11112009	protein_coding					Pending
135	135	Current	ENSMGAG00000000135	11112009	protein_coding					Pending
136	136	Current	ENSMGAG00000000136	11112009	snRNA					Pending
137	137	Current	ENSMGAG00000000137	11112009	miRNA					Pending
138	138	Current	ENSMGAG00000000138	11112009	snoRNA					Pending
139	139	Current	ENSMGAG00000000139	11112009	protein_coding					Pending
140	140	Current	ENSMGAG00000000140	11112009	protein_coding					Pending
141	141	Current	ENSMGAG00000000141	11112009	protein_coding					Pending
142	142	Current	ENSMGAG00000000142	11112009	protein_coding					Pending
143	143	Current	ENSMGAG00000000143	11112009	protein_coding					Pending
144	144	Current	ENSMGAG00000000144	11112009	protein_coding					Pending
145	145	Current	ENSMGAG00000000145	11112009	protein_coding					Pending
146	146	Current	ENSMGAG00000000146	11112009	protein_coding					Pending
147	147	Current	ENSMGAG00000000147	11112009	protein_coding					Pending
148	148	Current	ENSMGAG00000000148	11112009	miRNA					Pending
149	149	Current	ENSMGAG00000000149	11112009	protein_coding					Pending
150	150	Current	ENSMGAG00000000150	11112009	protein_coding					Pending
151	151	Current	ENSMGAG00000000151	11112009	miRNA					Pending
152	152	Current	ENSMGAG00000000152	11112009	protein_coding					Pending
153	153	Current	ENSMGAG00000000153	11112009	protein_coding					Pending
154	154	Current	ENSMGAG00000000154	11112009	protein_coding					Pending
155	155	Current	ENSMGAG00000000155	11112009	protein_coding					Pending
156	156	Current	ENSMGAG00000000156	11112009	protein_coding					Pending
157	157	Current	ENSMGAG00000000157	11112009	protein_coding					Pending
158	158	Current	ENSMGAG00000000158	11112009	protein_coding					Pending
159	159	Current	ENSMGAG00000000159	11112009	protein_coding					Pending
160	160	Current	ENSMGAG00000000160	11112009	protein_coding					Pending
161	161	Current	ENSMGAG00000000161	11112009	protein_coding					Pending
162	162	Current	ENSMGAG00000000162	11112009	protein_coding					Pending
163	163	Current	ENSMGAG00000000163	11112009	protein_coding					Pending
164	164	Current	ENSMGAG00000000164	11112009	protein_coding					Pending
165	165	Current	ENSMGAG00000000165	11112009	protein_coding					Pending
166	166	Current	ENSMGAG00000000166	11112009	protein_coding					Pending
167	167	Current	ENSMGAG00000000167	11112009	protein_coding					Pending
168	168	Current	ENSMGAG00000000168	11112009	protein_coding					Pending
169	169	Current	ENSMGAG00000000169	11112009	protein_coding					Pending
170	170	Current	ENSMGAG00000000170	11112009	protein_coding					Pending
171	171	Current	ENSMGAG00000000171	11112009	snoRNA					Pending
172	172	Current	ENSMGAG00000000172	11112009	protein_coding					Pending
173	173	Current	ENSMGAG00000000173	11112009	protein_coding					Pending
174	174	Current	ENSMGAG00000000174	11112009	protein_coding					Pending
175	175	Current	ENSMGAG00000000175	11112009	miRNA					Pending
176	176	Current	ENSMGAG00000000176	11112009	protein_coding					Pending
177	177	Current	ENSMGAG00000000177	11112009	miRNA					Pending
178	178	Current	ENSMGAG00000000178	11112009	pseudogene					Pending
179	179	Current	ENSMGAG00000000179	11112009	protein_coding					Pending
180	180	Current	ENSMGAG00000000180	11112009	protein_coding					Pending
181	181	Current	ENSMGAG00000000181	11112009	snoRNA					Pending
182	182	Current	ENSMGAG00000000182	11112009	protein_coding					Pending
183	183	Current	ENSMGAG00000000183	11112009	protein_coding					Pending
184	184	Current	ENSMGAG00000000184	11112009	protein_coding					Pending
185	185	Current	ENSMGAG00000000185	11112009	protein_coding					Pending
186	186	Current	ENSMGAG00000000186	11112009	snoRNA					Pending
187	187	Current	ENSMGAG00000000187	11112009	protein_coding					Pending
188	188	Current	ENSMGAG00000000188	11112009	miRNA					Pending
189	189	Current	ENSMGAG00000000189	11112009	protein_coding					Pending
190	190	Current	ENSMGAG00000000190	11112009	protein_coding					Pending
191	191	Current	ENSMGAG00000000191	11112009	protein_coding					Pending
192	192	Current	ENSMGAG00000000192	11112009	protein_coding					Pending
193	193	Current	ENSMGAG00000000193	11112009	protein_coding					Pending
194	194	Current	ENSMGAG00000000194	11112009	protein_coding					Pending
195	195	Current	ENSMGAG00000000195	11112009	protein_coding					Pending
196	196	Current	ENSMGAG00000000196	11112009	protein_coding					Pending
197	197	Current	ENSMGAG00000000197	11112009	protein_coding					Pending
198	198	Current	ENSMGAG00000000198	11112009	miRNA					Pending
199	199	Current	ENSMGAG00000000199	11112009	protein_coding					Pending
200	200	Current	ENSMGAG00000000200	11112009	protein_coding					Pending
201	201	Current	ENSMGAG00000000201	11112009	protein_coding					Pending
202	202	Current	ENSMGAG00000000202	11112009	protein_coding					Pending
203	203	Current	ENSMGAG00000000203	11112009	snoRNA					Pending
204	204	Current	ENSMGAG00000000204	11112009	protein_coding					Pending
205	205	Current	ENSMGAG00000000205	11112009	protein_coding					Pending
206	206	Current	ENSMGAG00000000206	11112009	protein_coding					Pending
207	207	Current	ENSMGAG00000000207	11112009	protein_coding					Pending
208	208	Current	ENSMGAG00000000208	11112009	misc_RNA					Pending
209	209	Current	ENSMGAG00000000209	11112009	protein_coding					Pending
210	210	Current	ENSMGAG00000000210	11112009	protein_coding					Pending
211	211	Current	ENSMGAG00000000211	11112009	protein_coding					Pending
212	212	Current	ENSMGAG00000000212	11112009	protein_coding					Pending
213	213	Current	ENSMGAG00000000213	11112009	snoRNA					Pending
214	214	Current	ENSMGAG00000000214	11112009	protein_coding					Pending
215	215	Current	ENSMGAG00000000215	11112009	protein_coding					Pending
216	216	Current	ENSMGAG00000000216	11112009	snoRNA					Pending
217	217	Current	ENSMGAG00000000217	11112009	protein_coding					Pending
218	218	Current	ENSMGAG00000000218	11112009	miRNA					Pending
219	219	Current	ENSMGAG00000000219	11112009	protein_coding					Pending
220	220	Current	ENSMGAG00000000220	11112009	protein_coding					Pending
221	221	Current	ENSMGAG00000000221	11112009	protein_coding					Pending
222	222	Current	ENSMGAG00000000222	11112009	snoRNA					Pending
223	223	Current	ENSMGAG00000000223	11112009	protein_coding					Pending
224	224	Current	ENSMGAG00000000224	11112009	miRNA					Pending
225	225	Current	ENSMGAG00000000225	11112009	miRNA					Pending
226	226	Current	ENSMGAG00000000226	11112009	protein_coding					Pending
227	227	Current	ENSMGAG00000000227	11112009	protein_coding					Pending
228	228	Current	ENSMGAG00000000228	11112009	protein_coding					Pending
229	229	Current	ENSMGAG00000000229	11112009	protein_coding					Pending
230	230	Current	ENSMGAG00000000230	11112009	protein_coding					Pending
231	231	Current	ENSMGAG00000000231	11112009	protein_coding					Pending
232	232	Current	ENSMGAG00000000232	11112009	protein_coding					Pending
233	233	Current	ENSMGAG00000000233	11112009	protein_coding					Pending
234	234	Current	ENSMGAG00000000234	11112009	protein_coding					Pending
235	235	Current	ENSMGAG00000000235	11112009	protein_coding					Pending
236	236	Current	ENSMGAG00000000236	11112009	miRNA					Pending
237	237	Current	ENSMGAG00000000237	11112009	protein_coding					Pending
238	238	Current	ENSMGAG00000000238	11112009	protein_coding					Pending
239	239	Current	ENSMGAG00000000239	11112009	protein_coding					Pending
240	240	Current	ENSMGAG00000000240	11112009	protein_coding					Pending
241	241	Current	ENSMGAG00000000241	11112009	protein_coding					Pending
242	242	Current	ENSMGAG00000000242	11112009	protein_coding					Pending
243	243	Current	ENSMGAG00000000243	11112009	protein_coding					Pending
244	244	Current	ENSMGAG00000000244	11112009	miRNA					Pending
245	245	Current	ENSMGAG00000000245	11112009	protein_coding					Pending
246	246	Current	ENSMGAG00000000246	11112009	protein_coding					Pending
247	247	Current	ENSMGAG00000000247	11112009	protein_coding					Pending
248	248	Current	ENSMGAG00000000248	11112009	snoRNA					Pending
249	249	Current	ENSMGAG00000000249	11112009	protein_coding					Pending
250	250	Current	ENSMGAG00000000250	11112009	protein_coding					Pending
251	251	Current	ENSMGAG00000000251	11112009	protein_coding					Pending
252	252	Current	ENSMGAG00000000252	11112009	protein_coding					Pending
253	253	Current	ENSMGAG00000000253	11112009	protein_coding					Pending
254	254	Current	ENSMGAG00000000254	11112009	miRNA					Pending
255	255	Current	ENSMGAG00000000255	11112009	miRNA					Pending
256	256	Current	ENSMGAG00000000256	11112009	snoRNA					Pending
257	257	Current	ENSMGAG00000000257	11112009	protein_coding					Pending
258	258	Current	ENSMGAG00000000258	11112009	protein_coding					Pending
259	259	Current	ENSMGAG00000000259	11112009	protein_coding					Pending
260	260	Current	ENSMGAG00000000260	11112009	protein_coding					Pending
261	261	Current	ENSMGAG00000000261	11112009	snoRNA					Pending
262	262	Current	ENSMGAG00000000262	11112009	miRNA					Pending
263	263	Current	ENSMGAG00000000263	11112009	snoRNA					Pending
264	264	Current	ENSMGAG00000000264	11112009	protein_coding					Pending
265	265	Current	ENSMGAG00000000265	11112009	protein_coding					Pending
266	266	Current	ENSMGAG00000000266	11112009	protein_coding					Pending
267	267	Current	ENSMGAG00000000267	11112009	snoRNA					Pending
268	268	Current	ENSMGAG00000000268	11112009	protein_coding					Pending
269	269	Current	ENSMGAG00000000269	11112009	miRNA					Pending
270	270	Current	ENSMGAG00000000270	11112009	miRNA					Pending
271	271	Current	ENSMGAG00000000271	11112009	protein_coding					Pending
272	272	Current	ENSMGAG00000000272	11112009	protein_coding					Pending
273	273	Current	ENSMGAG00000000273	11112009	protein_coding					Pending
274	274	Current	ENSMGAG00000000274	11112009	protein_coding					Pending
275	275	Current	ENSMGAG00000000275	11112009	protein_coding					Pending
276	276	Current	ENSMGAG00000000276	11112009	protein_coding					Pending
277	277	Current	ENSMGAG00000000277	11112009	protein_coding					Pending
278	278	Current	ENSMGAG00000000278	11112009	protein_coding					Pending
279	279	Current	ENSMGAG00000000279	11112009	protein_coding					Pending
280	280	Current	ENSMGAG00000000280	11112009	misc_RNA					Pending
281	281	Current	ENSMGAG00000000281	11112009	protein_coding					Pending
282	282	Current	ENSMGAG00000000282	11112009	protein_coding					Pending
283	283	Current	ENSMGAG00000000283	11112009	protein_coding					Pending
284	284	Current	ENSMGAG00000000284	11112009	snoRNA					Pending
285	285	Current	ENSMGAG00000000285	11112009	protein_coding					Pending
286	286	Current	ENSMGAG00000000286	11112009	protein_coding					Pending
287	287	Current	ENSMGAG00000000287	11112009	protein_coding					Pending
288	288	Current	ENSMGAG00000000288	11112009	protein_coding					Pending
289	289	Current	ENSMGAG00000000289	11112009	protein_coding					Pending
290	290	Current	ENSMGAG00000000290	11112009	protein_coding					Pending
291	291	Current	ENSMGAG00000000291	11112009	protein_coding					Pending
292	292	Current	ENSMGAG00000000292	11112009	protein_coding					Pending
293	293	Current	ENSMGAG00000000293	11112009	protein_coding					Pending
294	294	Current	ENSMGAG00000000294	11112009	snoRNA					Pending
295	295	Current	ENSMGAG00000000295	11112009	protein_coding					Pending
296	296	Current	ENSMGAG00000000296	11112009	protein_coding					Pending
297	297	Current	ENSMGAG00000000297	11112009	snoRNA					Pending
298	298	Current	ENSMGAG00000000298	11112009	protein_coding					Pending
299	299	Current	ENSMGAG00000000299	11112009	protein_coding					Pending
300	300	Current	ENSMGAG00000000300	11112009	protein_coding					Pending
301	301	Current	ENSMGAG00000000301	11112009	protein_coding					Pending
302	302	Current	ENSMGAG00000000302	11112009	protein_coding					Pending
303	303	Current	ENSMGAG00000000303	11112009	protein_coding					Pending
304	304	Current	ENSMGAG00000000304	11112009	protein_coding					Pending
305	305	Current	ENSMGAG00000000305	11112009	snoRNA					Pending
306	306	Current	ENSMGAG00000000306	11112009	protein_coding					Pending
307	307	Current	ENSMGAG00000000307	11112009	protein_coding					Pending
308	308	Current	ENSMGAG00000000308	11112009	protein_coding					Pending
309	309	Current	ENSMGAG00000000309	11112009	protein_coding					Pending
310	310	Current	ENSMGAG00000000310	11112009	protein_coding					Pending
311	311	Current	ENSMGAG00000000311	11112009	miRNA					Pending
312	312	Current	ENSMGAG00000000312	11112009	protein_coding					Pending
313	313	Current	ENSMGAG00000000313	11112009	protein_coding					Pending
314	314	Current	ENSMGAG00000000314	11112009	protein_coding					Pending
315	315	Current	ENSMGAG00000000315	11112009	protein_coding					Pending
316	316	Current	ENSMGAG00000000316	11112009	protein_coding					Pending
317	317	Current	ENSMGAG00000000317	11112009	protein_coding					Pending
318	318	Current	ENSMGAG00000000318	11112009	protein_coding					Pending
319	319	Current	ENSMGAG00000000319	11112009	protein_coding					Pending
320	320	Current	ENSMGAG00000000320	11112009	protein_coding					Pending
321	321	Current	ENSMGAG00000000321	11112009	miRNA					Pending
322	322	Current	ENSMGAG00000000322	11112009	protein_coding					Pending
323	323	Current	ENSMGAG00000000323	11112009	protein_coding					Pending
324	324	Current	ENSMGAG00000000324	11112009	protein_coding					Pending
325	325	Current	ENSMGAG00000000325	11112009	protein_coding					Pending
326	326	Current	ENSMGAG00000000326	11112009	protein_coding					Pending
327	327	Current	ENSMGAG00000000327	11112009	protein_coding					Pending
328	328	Current	ENSMGAG00000000328	11112009	protein_coding					Pending
329	329	Current	ENSMGAG00000000329	11112009	protein_coding					Pending
330	330	Current	ENSMGAG00000000330	11112009	protein_coding					Pending
331	331	Current	ENSMGAG00000000331	11112009	protein_coding					Pending
332	332	Current	ENSMGAG00000000332	11112009	snoRNA					Pending
333	333	Current	ENSMGAG00000000333	11112009	protein_coding					Pending
334	334	Current	ENSMGAG00000000334	11112009	protein_coding					Pending
335	335	Current	ENSMGAG00000000335	11112009	protein_coding					Pending
336	336	Current	ENSMGAG00000000336	11112009	protein_coding					Pending
337	337	Current	ENSMGAG00000000337	11112009	protein_coding					Pending
338	338	Current	ENSMGAG00000000338	11112009	protein_coding					Pending
339	339	Current	ENSMGAG00000000339	11112009	protein_coding					Pending
340	340	Current	ENSMGAG00000000340	11112009	misc_RNA					Pending
341	341	Current	ENSMGAG00000000341	11112009	protein_coding					Pending
342	342	Current	ENSMGAG00000000342	11112009	protein_coding					Pending
343	343	Current	ENSMGAG00000000343	11112009	protein_coding					Pending
344	344	Current	ENSMGAG00000000344	11112009	protein_coding					Pending
345	345	Current	ENSMGAG00000000345	11112009	protein_coding					Pending
346	346	Current	ENSMGAG00000000346	11112009	protein_coding					Pending
347	347	Current	ENSMGAG00000000347	11112009	protein_coding					Pending
348	348	Current	ENSMGAG00000000348	11112009	snoRNA					Pending
349	349	Current	ENSMGAG00000000349	11112009	protein_coding					Pending
350	350	Current	ENSMGAG00000000350	11112009	protein_coding					Pending
351	351	Current	ENSMGAG00000000351	11112009	protein_coding					Pending
352	352	Current	ENSMGAG00000000352	11112009	protein_coding					Pending
353	353	Current	ENSMGAG00000000353	11112009	protein_coding					Pending
354	354	Current	ENSMGAG00000000354	11112009	snoRNA					Pending
355	355	Current	ENSMGAG00000000355	11112009	protein_coding					Pending
356	356	Current	ENSMGAG00000000356	11112009	protein_coding					Pending
357	357	Current	ENSMGAG00000000357	11112009	miRNA					Pending
358	358	Current	ENSMGAG00000000358	11112009	protein_coding					Pending
359	359	Current	ENSMGAG00000000359	11112009	protein_coding					Pending
360	360	Current	ENSMGAG00000000360	11112009	protein_coding					Pending
361	361	Current	ENSMGAG00000000361	11112009	protein_coding					Pending
362	362	Current	ENSMGAG00000000362	11112009	protein_coding					Pending
363	363	Current	ENSMGAG00000000363	11112009	protein_coding					Pending
364	364	Current	ENSMGAG00000000364	11112009	protein_coding					Pending
365	365	Current	ENSMGAG00000000365	11112009	protein_coding					Pending
366	366	Current	ENSMGAG00000000366	11112009	protein_coding					Pending
367	367	Current	ENSMGAG00000000367	11112009	protein_coding					Pending
368	368	Current	ENSMGAG00000000368	11112009	protein_coding					Pending
369	369	Current	ENSMGAG00000000369	11112009	protein_coding					Pending
370	370	Current	ENSMGAG00000000370	11112009	protein_coding					Pending
371	371	Current	ENSMGAG00000000371	11112009	protein_coding					Pending
372	372	Current	ENSMGAG00000000372	11112009	protein_coding					Pending
373	373	Current	ENSMGAG00000000373	11112009	protein_coding					Pending
374	374	Current	ENSMGAG00000000374	11112009	protein_coding					Pending
375	375	Current	ENSMGAG00000000375	11112009	protein_coding					Pending
376	376	Current	ENSMGAG00000000376	11112009	miRNA					Pending
377	377	Current	ENSMGAG00000000377	11112009	protein_coding					Pending
378	378	Current	ENSMGAG00000000378	11112009	snoRNA					Pending
379	379	Current	ENSMGAG00000000379	11112009	protein_coding					Pending
380	380	Current	ENSMGAG00000000380	11112009	protein_coding					Pending
381	381	Current	ENSMGAG00000000381	11112009	protein_coding					Pending
382	382	Current	ENSMGAG00000000382	11112009	protein_coding					Pending
383	383	Current	ENSMGAG00000000383	11112009	protein_coding					Pending
384	384	Current	ENSMGAG00000000384	11112009	pseudogene					Pending
385	385	Current	ENSMGAG00000000385	11112009	miRNA					Pending
386	386	Current	ENSMGAG00000000386	11112009	protein_coding					Pending
387	387	Current	ENSMGAG00000000387	11112009	protein_coding					Pending
388	388	Current	ENSMGAG00000000388	11112009	protein_coding					Pending
389	389	Current	ENSMGAG00000000389	11112009	protein_coding					Pending
390	390	Current	ENSMGAG00000000390	11112009	snoRNA					Pending
391	391	Current	ENSMGAG00000000391	11112009	protein_coding					Pending
392	392	Current	ENSMGAG00000000392	11112009	miRNA					Pending
393	393	Current	ENSMGAG00000000393	11112009	protein_coding					Pending
394	394	Current	ENSMGAG00000000394	11112009	protein_coding					Pending
395	395	Current	ENSMGAG00000000395	11112009	protein_coding					Pending
396	396	Current	ENSMGAG00000000396	11112009	protein_coding					Pending
397	397	Current	ENSMGAG00000000397	11112009	protein_coding					Pending
398	398	Current	ENSMGAG00000000398	11112009	protein_coding					Pending
399	399	Current	ENSMGAG00000000399	11112009	protein_coding					Pending
400	400	Current	ENSMGAG00000000400	11112009	protein_coding					Pending
401	401	Current	ENSMGAG00000000401	11112009	protein_coding					Pending
402	402	Current	ENSMGAG00000000402	11112009	protein_coding					Pending
403	403	Current	ENSMGAG00000000403	11112009	protein_coding					Pending
404	404	Current	ENSMGAG00000000404	11112009	snoRNA					Pending
405	405	Current	ENSMGAG00000000405	11112009	protein_coding					Pending
406	406	Current	ENSMGAG00000000406	11112009	protein_coding					Pending
407	407	Current	ENSMGAG00000000407	11112009	miRNA					Pending
408	408	Current	ENSMGAG00000000408	11112009	protein_coding					Pending
409	409	Current	ENSMGAG00000000409	11112009	snoRNA					Pending
410	410	Current	ENSMGAG00000000410	11112009	miRNA					Pending
411	411	Current	ENSMGAG00000000411	11112009	protein_coding					Pending
412	412	Current	ENSMGAG00000000412	11112009	protein_coding					Pending
413	413	Current	ENSMGAG00000000413	11112009	protein_coding					Pending
414	414	Current	ENSMGAG00000000414	11112009	protein_coding					Pending
415	415	Current	ENSMGAG00000000415	11112009	miRNA					Pending
416	416	Current	ENSMGAG00000000416	11112009	protein_coding					Pending
417	417	Current	ENSMGAG00000000417	11112009	protein_coding					Pending
418	418	Current	ENSMGAG00000000418	11112009	protein_coding					Pending
419	419	Current	ENSMGAG00000000419	11112009	protein_coding					Pending
420	420	Current	ENSMGAG00000000420	11112009	protein_coding					Pending
421	421	Current	ENSMGAG00000000421	11112009	miRNA					Pending
422	422	Current	ENSMGAG00000000422	11112009	miRNA					Pending
423	423	Current	ENSMGAG00000000423	11112009	protein_coding					Pending
424	424	Current	ENSMGAG00000000424	11112009	protein_coding					Pending
425	425	Current	ENSMGAG00000000425	11112009	snoRNA					Pending
426	426	Current	ENSMGAG00000000426	11112009	protein_coding					Pending
427	427	Current	ENSMGAG00000000427	11112009	protein_coding					Pending
428	428	Current	ENSMGAG00000000428	11112009	protein_coding					Pending
429	429	Current	ENSMGAG00000000429	11112009	protein_coding					Pending
430	430	Current	ENSMGAG00000000430	11112009	protein_coding					Pending
431	431	Current	ENSMGAG00000000431	11112009	protein_coding					Pending
432	432	Current	ENSMGAG00000000432	11112009	protein_coding					Pending
433	433	Current	ENSMGAG00000000433	11112009	snoRNA					Pending
434	434	Current	ENSMGAG00000000434	11112009	protein_coding					Pending
435	435	Current	ENSMGAG00000000435	11112009	protein_coding					Pending
436	436	Current	ENSMGAG00000000436	11112009	protein_coding					Pending
437	437	Current	ENSMGAG00000000437	11112009	miRNA					Pending
438	438	Current	ENSMGAG00000000438	11112009	protein_coding					Pending
439	439	Current	ENSMGAG00000000439	11112009	protein_coding					Pending
440	440	Current	ENSMGAG00000000440	11112009	miRNA					Pending
441	441	Current	ENSMGAG00000000441	11112009	protein_coding					Pending
442	442	Current	ENSMGAG00000000442	11112009	protein_coding					Pending
443	443	Current	ENSMGAG00000000443	11112009	protein_coding					Pending
444	444	Current	ENSMGAG00000000444	11112009	snoRNA					Pending
445	445	Current	ENSMGAG00000000445	11112009	protein_coding					Pending
446	446	Current	ENSMGAG00000000446	11112009	protein_coding					Pending
447	447	Current	ENSMGAG00000000447	11112009	miRNA					Pending
448	448	Current	ENSMGAG00000000448	11112009	pseudogene					Pending
449	449	Current	ENSMGAG00000000449	11112009	protein_coding					Pending
450	450	Current	ENSMGAG00000000450	11112009	protein_coding					Pending
451	451	Current	ENSMGAG00000000451	11112009	protein_coding					Pending
452	452	Current	ENSMGAG00000000452	11112009	protein_coding					Pending
453	453	Current	ENSMGAG00000000453	11112009	protein_coding					Pending
454	454	Current	ENSMGAG00000000454	11112009	protein_coding					Pending
455	455	Current	ENSMGAG00000000455	11112009	protein_coding					Pending
456	456	Current	ENSMGAG00000000456	11112009	miRNA					Pending
457	457	Current	ENSMGAG00000000457	11112009	miRNA					Pending
458	458	Current	ENSMGAG00000000458	11112009	protein_coding					Pending
459	459	Current	ENSMGAG00000000459	11112009	protein_coding					Pending
460	460	Current	ENSMGAG00000000460	11112009	protein_coding					Pending
461	461	Current	ENSMGAG00000000461	11112009	protein_coding					Pending
462	462	Current	ENSMGAG00000000462	11112009	protein_coding					Pending
463	463	Current	ENSMGAG00000000463	11112009	miRNA					Pending
464	464	Current	ENSMGAG00000000464	11112009	miRNA					Pending
465	465	Current	ENSMGAG00000000465	11112009	miRNA					Pending
466	466	Current	ENSMGAG00000000466	11112009	protein_coding					Pending
467	467	Current	ENSMGAG00000000467	11112009	snoRNA					Pending
468	468	Current	ENSMGAG00000000468	11112009	protein_coding					Pending
469	469	Current	ENSMGAG00000000469	11112009	protein_coding					Pending
470	470	Current	ENSMGAG00000000470	11112009	snoRNA					Pending
471	471	Current	ENSMGAG00000000471	11112009	protein_coding					Pending
472	472	Current	ENSMGAG00000000472	11112009	miRNA					Pending
473	473	Current	ENSMGAG00000000473	11112009	snoRNA					Pending
474	474	Current	ENSMGAG00000000474	11112009	protein_coding					Pending
475	475	Current	ENSMGAG00000000475	11112009	protein_coding					Pending
476	476	Current	ENSMGAG00000000476	11112009	snRNA					Pending
477	477	Current	ENSMGAG00000000477	11112009	snoRNA					Pending
478	478	Current	ENSMGAG00000000478	11112009	protein_coding					Pending
479	479	Current	ENSMGAG00000000479	11112009	protein_coding					Pending
480	480	Current	ENSMGAG00000000480	11112009	protein_coding					Pending
481	481	Current	ENSMGAG00000000481	11112009	protein_coding					Pending
482	482	Current	ENSMGAG00000000482	11112009	protein_coding					Pending
483	483	Current	ENSMGAG00000000483	11112009	protein_coding					Pending
484	484	Current	ENSMGAG00000000484	11112009	protein_coding					Pending
485	485	Current	ENSMGAG00000000485	11112009	snoRNA					Pending
486	486	Current	ENSMGAG00000000486	11112009	protein_coding					Pending
487	487	Current	ENSMGAG00000000487	11112009	protein_coding					Pending
488	488	Current	ENSMGAG00000000488	11112009	miRNA					Pending
489	489	Current	ENSMGAG00000000489	11112009	protein_coding					Pending
490	490	Current	ENSMGAG00000000490	11112009	protein_coding					Pending
491	491	Current	ENSMGAG00000000491	11112009	snoRNA					Pending
492	492	Current	ENSMGAG00000000492	11112009	protein_coding					Pending
493	493	Current	ENSMGAG00000000493	11112009	snoRNA					Pending
494	494	Current	ENSMGAG00000000494	11112009	protein_coding					Pending
495	495	Current	ENSMGAG00000000495	11112009	protein_coding					Pending
496	496	Current	ENSMGAG00000000496	11112009	protein_coding					Pending
497	497	Current	ENSMGAG00000000497	11112009	protein_coding					Pending
498	498	Current	ENSMGAG00000000498	11112009	protein_coding					Pending
499	499	Current	ENSMGAG00000000499	11112009	snoRNA					Pending
500	500	Current	ENSMGAG00000000500	11112009	protein_coding					Pending
501	501	Current	ENSMGAG00000000501	11112009	miRNA					Pending
502	502	Current	ENSMGAG00000000502	11112009	protein_coding					Pending
503	503	Current	ENSMGAG00000000503	11112009	protein_coding					Pending
504	504	Current	ENSMGAG00000000504	11112009	pseudogene					Pending
505	505	Current	ENSMGAG00000000505	11112009	miRNA					Pending
506	506	Current	ENSMGAG00000000506	11112009	protein_coding					Pending
507	507	Current	ENSMGAG00000000507	11112009	protein_coding					Pending
508	508	Current	ENSMGAG00000000508	11112009	protein_coding					Pending
509	509	Current	ENSMGAG00000000509	11112009	protein_coding					Pending
510	510	Current	ENSMGAG00000000510	11112009	miRNA					Pending
511	511	Current	ENSMGAG00000000511	11112009	protein_coding					Pending
512	512	Current	ENSMGAG00000000512	11112009	protein_coding					Pending
513	513	Current	ENSMGAG00000000513	11112009	protein_coding					Pending
514	514	Current	ENSMGAG00000000514	11112009	protein_coding					Pending
515	515	Current	ENSMGAG00000000515	11112009	protein_coding					Pending
516	516	Current	ENSMGAG00000000516	11112009	protein_coding					Pending
517	517	Current	ENSMGAG00000000517	11112009	protein_coding					Pending
518	518	Current	ENSMGAG00000000518	11112009	protein_coding					Pending
519	519	Current	ENSMGAG00000000519	11112009	protein_coding					Pending
520	520	Current	ENSMGAG00000000520	11112009	protein_coding					Pending
521	521	Current	ENSMGAG00000000521	11112009	protein_coding					Pending
522	522	Current	ENSMGAG00000000522	11112009	miRNA					Pending
523	523	Current	ENSMGAG00000000523	11112009	protein_coding					Pending
524	524	Current	ENSMGAG00000000524	11112009	protein_coding					Pending
525	525	Current	ENSMGAG00000000525	11112009	snoRNA					Pending
526	526	Current	ENSMGAG00000000526	11112009	protein_coding					Pending
527	527	Current	ENSMGAG00000000527	11112009	miRNA					Pending
528	528	Current	ENSMGAG00000000528	11112009	protein_coding					Pending
529	529	Current	ENSMGAG00000000529	11112009	miRNA					Pending
530	530	Current	ENSMGAG00000000530	11112009	protein_coding					Pending
531	531	Current	ENSMGAG00000000531	11112009	pseudogene					Pending
532	532	Current	ENSMGAG00000000532	11112009	rRNA					Pending
533	533	Current	ENSMGAG00000000533	11112009	protein_coding					Pending
534	534	Current	ENSMGAG00000000534	11112009	miRNA					Pending
535	535	Current	ENSMGAG00000000535	11112009	protein_coding					Pending
536	536	Current	ENSMGAG00000000536	11112009	protein_coding					Pending
537	537	Current	ENSMGAG00000000537	11112009	protein_coding					Pending
538	538	Current	ENSMGAG00000000538	11112009	protein_coding					Pending
539	539	Current	ENSMGAG00000000539	11112009	protein_coding					Pending
540	540	Current	ENSMGAG00000000540	11112009	protein_coding					Pending
541	541	Current	ENSMGAG00000000541	11112009	protein_coding					Pending
542	542	Current	ENSMGAG00000000542	11112009	miRNA					Pending
543	543	Current	ENSMGAG00000000543	11112009	protein_coding					Pending
544	544	Current	ENSMGAG00000000544	11112009	protein_coding					Pending
545	545	Current	ENSMGAG00000000545	11112009	protein_coding					Pending
546	546	Current	ENSMGAG00000000546	11112009	protein_coding					Pending
547	547	Current	ENSMGAG00000000547	11112009	protein_coding					Pending
548	548	Current	ENSMGAG00000000548	11112009	protein_coding					Pending
549	549	Current	ENSMGAG00000000549	11112009	protein_coding					Pending
550	550	Current	ENSMGAG00000000550	11112009	misc_RNA					Pending
551	551	Current	ENSMGAG00000000551	11112009	protein_coding					Pending
552	552	Current	ENSMGAG00000000552	11112009	protein_coding					Pending
553	553	Current	ENSMGAG00000000553	11112009	protein_coding					Pending
554	554	Current	ENSMGAG00000000554	11112009	protein_coding					Pending
555	555	Current	ENSMGAG00000000555	11112009	protein_coding					Pending
556	556	Current	ENSMGAG00000000556	11112009	snoRNA					Pending
557	557	Current	ENSMGAG00000000557	11112009	protein_coding					Pending
558	558	Current	ENSMGAG00000000558	11112009	protein_coding					Pending
559	559	Current	ENSMGAG00000000559	11112009	protein_coding					Pending
560	560	Current	ENSMGAG00000000560	11112009	protein_coding					Pending
561	561	Current	ENSMGAG00000000561	11112009	protein_coding					Pending
562	562	Current	ENSMGAG00000000562	11112009	protein_coding					Pending
563	563	Current	ENSMGAG00000000563	11112009	protein_coding					Pending
564	564	Current	ENSMGAG00000000564	11112009	protein_coding					Pending
565	565	Current	ENSMGAG00000000565	11112009	protein_coding					Pending
566	566	Current	ENSMGAG00000000566	11112009	protein_coding					Pending
567	567	Current	ENSMGAG00000000567	11112009	protein_coding					Pending
568	568	Current	ENSMGAG00000000568	11112009	protein_coding					Pending
569	569	Current	ENSMGAG00000000569	11112009	protein_coding					Pending
570	570	Current	ENSMGAG00000000570	11112009	snoRNA					Pending
571	571	Current	ENSMGAG00000000571	11112009	protein_coding					Pending
572	572	Current	ENSMGAG00000000572	11112009	miRNA					Pending
573	573	Current	ENSMGAG00000000573	11112009	protein_coding					Pending
574	574	Current	ENSMGAG00000000574	11112009	protein_coding					Pending
575	575	Current	ENSMGAG00000000575	11112009	protein_coding					Pending
576	576	Current	ENSMGAG00000000576	11112009	protein_coding					Pending
577	577	Current	ENSMGAG00000000577	11112009	protein_coding					Pending
578	578	Current	ENSMGAG00000000578	11112009	protein_coding					Pending
579	579	Current	ENSMGAG00000000579	11112009	protein_coding					Pending
580	580	Current	ENSMGAG00000000580	11112009	protein_coding					Pending
581	581	Current	ENSMGAG00000000581	11112009	protein_coding					Pending
582	582	Current	ENSMGAG00000000582	11112009	protein_coding					Pending
583	583	Current	ENSMGAG00000000583	11112009	protein_coding					Pending
584	584	Current	ENSMGAG00000000584	11112009	protein_coding					Pending
585	585	Current	ENSMGAG00000000585	11112009	snoRNA					Pending
586	586	Current	ENSMGAG00000000586	11112009	protein_coding					Pending
587	587	Current	ENSMGAG00000000587	11112009	protein_coding					Pending
588	588	Current	ENSMGAG00000000588	11112009	protein_coding					Pending
589	589	Current	ENSMGAG00000000589	11112009	protein_coding					Pending
590	590	Current	ENSMGAG00000000590	11112009	protein_coding					Pending
591	591	Current	ENSMGAG00000000591	11112009	protein_coding					Pending
592	592	Current	ENSMGAG00000000592	11112009	protein_coding					Pending
593	593	Current	ENSMGAG00000000593	11112009	protein_coding					Pending
594	594	Current	ENSMGAG00000000594	11112009	protein_coding					Pending
595	595	Current	ENSMGAG00000000595	11112009	snoRNA					Pending
596	596	Current	ENSMGAG00000000596	11112009	protein_coding					Pending
597	597	Current	ENSMGAG00000000597	11112009	miRNA					Pending
598	598	Current	ENSMGAG00000000598	11112009	miRNA					Pending
599	599	Current	ENSMGAG00000000599	11112009	protein_coding					Pending
600	600	Current	ENSMGAG00000000600	11112009	miRNA					Pending
601	601	Current	ENSMGAG00000000601	11112009	protein_coding					Pending
602	602	Current	ENSMGAG00000000602	11112009	protein_coding					Pending
603	603	Current	ENSMGAG00000000603	11112009	protein_coding					Pending
604	604	Current	ENSMGAG00000000604	11112009	protein_coding					Pending
605	605	Current	ENSMGAG00000000605	11112009	protein_coding					Pending
606	606	Current	ENSMGAG00000000606	11112009	protein_coding					Pending
607	607	Current	ENSMGAG00000000607	11112009	protein_coding					Pending
608	608	Current	ENSMGAG00000000608	11112009	protein_coding					Pending
609	609	Current	ENSMGAG00000000609	11112009	protein_coding					Pending
610	610	Current	ENSMGAG00000000610	11112009	protein_coding					Pending
611	611	Current	ENSMGAG00000000611	11112009	protein_coding				glutaminyl-peptide cyclotransferase-like [Gallus gallus] [Meleagris gallopavo]	Pending
612	612	Current	ENSMGAG00000000612	11112009	miRNA					Pending
613	613	Current	ENSMGAG00000000614	11112009	protein_coding					Pending
614	614	Current	ENSMGAG00000000620	11112009	protein_coding					Pending
615	615	Current	ENSMGAG00000000628	11112009	protein_coding					Pending
616	616	Current	ENSMGAG00000000632	11112009	protein_coding				Tubulin alpha-1 chain Fragment [Gallus gallus] [Meleagris gallopavo]	Pending
617	617	Current	ENSMGAG00000000634	11112009	protein_coding					Pending
618	618	Current	ENSMGAG00000000635	11112009	protein_coding					Pending
619	619	Current	ENSMGAG00000000636	11112009	protein_coding					Pending
620	620	Current	ENSMGAG00000000648	11112009	protein_coding				similar to acetyl-CoA synthetase 2-like [Gallus gallus] [Meleagris gallopavo]	Pending
621	621	Current	ENSMGAG00000000650	11112009	pseudogene					Pending
622	622	Current	ENSMGAG00000000656	11112009	protein_coding					Pending
623	623	Current	ENSMGAG00000000669	11112009	protein_coding				hypothetical LOC427846 [Gallus gallus] [Meleagris gallopavo]	Pending
624	624	Current	ENSMGAG00000000670	11112009	protein_coding					Pending
625	625	Current	ENSMGAG00000000688	11112009	protein_coding				Selenoprotein T Precursor (SelT) [Gallus gallus] [Meleagris gallopavo]	Pending
626	626	Current	ENSMGAG00000000701	11112009	protein_coding					Pending
627	627	Current	ENSMGAG00000000715	11112009	protein_coding					Pending
628	628	Current	ENSMGAG00000000721	11112009	protein_coding					Pending
629	629	Current	ENSMGAG00000000748	11112009	protein_coding				similar to KIAA1990 protein [Gallus gallus] [Meleagris gallopavo]	Pending
630	630	Current	ENSMGAG00000000751	11112009	protein_coding				NADH dehydrogenase (ubiquinone) flavoprotein 3, 10kDa [Gallus gallus] [Meleagris gallopavo]	Pending
631	631	Current	ENSMGAG00000000753	11112009	protein_coding					Pending
632	632	Current	ENSMGAG00000000755	11112009	protein_coding					Pending
633	633	Current	ENSMGAG00000000758	11112009	protein_coding				Troponin C, skeletal muscle [Gallus gallus] [Meleagris gallopavo]	Pending
634	634	Current	ENSMGAG00000000760	11112009	protein_coding					Pending
635	635	Current	ENSMGAG00000000764	11112009	protein_coding				chromosome 1 open reading frame 78 [Gallus gallus] [Meleagris gallopavo]	Pending
636	636	Current	ENSMGAG00000000769	11112009	protein_coding					Pending
637	637	Current	ENSMGAG00000000770	11112009	protein_coding				similar to Cystathionine-beta-synthase [Gallus gallus] [Meleagris gallopavo]	Pending
638	638	Current	ENSMGAG00000000778	11112009	protein_coding					Pending
639	639	Current	ENSMGAG00000000783	11112009	protein_coding					Pending
640	640	Current	ENSMGAG00000000786	11112009	protein_coding					Pending
641	641	Current	ENSMGAG00000000787	11112009	protein_coding				similar to ovary-specific MOB-like protein [Gallus gallus] [Meleagris gallopavo]	Pending
642	642	Current	ENSMGAG00000000790	11112009	protein_coding					Pending
643	643	Current	ENSMGAG00000000793	11112009	protein_coding					Pending
644	644	Current	ENSMGAG00000000795	11112009	protein_coding					Pending
645	645	Current	ENSMGAG00000000801	11112009	protein_coding					Pending
646	646	Current	ENSMGAG00000000803	11112009	protein_coding				similar to 6330512M04Rik protein [Gallus gallus] [Meleagris gallopavo]	Pending
647	647	Current	ENSMGAG00000000808	11112009	protein_coding				hypothetical gene supported by CR406014 [Gallus gallus] [Meleagris gallopavo]	Pending
648	648	Current	ENSMGAG00000000810	11112009	protein_coding					Pending
649	649	Current	ENSMGAG00000000812	11112009	protein_coding					Pending
650	650	Current	ENSMGAG00000000818	11112009	protein_coding				hypothetical LOC422179 [Gallus gallus] [Meleagris gallopavo]	Pending
651	651	Current	ENSMGAG00000000827	11112009	protein_coding					Pending
652	652	Current	ENSMGAG00000000830	11112009	protein_coding				similar to cytosolic nucleotidase I [Gallus gallus] [Meleagris gallopavo]	Pending
653	653	Current	ENSMGAG00000000833	11112009	protein_coding				family with sequence similarity 44, member A [Gallus gallus] [Meleagris gallopavo]	Pending
654	654	Current	ENSMGAG00000000835	11112009	protein_coding					Pending
655	655	Current	ENSMGAG00000000841	11112009	protein_coding					Pending
656	656	Current	ENSMGAG00000000844	11112009	protein_coding					Pending
657	657	Current	ENSMGAG00000000848	11112009	protein_coding				proline rich 5 (renal) [Gallus gallus] [Meleagris gallopavo]	Pending
658	658	Current	ENSMGAG00000000851	11112009	protein_coding				nascent polypeptide-associated complex alpha subunit [Gallus gallus] [Meleagris gallopavo]	Pending
659	659	Current	ENSMGAG00000000853	11112009	protein_coding				ovoglycoprotein [Gallus gallus] [Meleagris gallopavo]	Pending
660	660	Current	ENSMGAG00000000869	11112009	protein_coding					Pending
661	661	Current	ENSMGAG00000000871	11112009	protein_coding				hypothetical protein LOC771119 [Gallus gallus] [Meleagris gallopavo]	Pending
662	662	Current	ENSMGAG00000000877	11112009	protein_coding					Pending
663	663	Current	ENSMGAG00000000879	11112009	protein_coding					Pending
664	664	Current	ENSMGAG00000000893	11112009	protein_coding				ribosomal protein L31 [Gallus gallus] [Meleagris gallopavo]	Pending
665	665	Current	ENSMGAG00000000898	11112009	protein_coding					Pending
666	666	Current	ENSMGAG00000000902	11112009	protein_coding					Pending
667	667	Current	ENSMGAG00000000905	11112009	protein_coding					Pending
668	668	Current	ENSMGAG00000000920	11112009	protein_coding					Pending
669	669	Current	ENSMGAG00000000927	11112009	protein_coding					Pending
670	670	Current	ENSMGAG00000000928	11112009	miRNA					Pending
671	671	Current	ENSMGAG00000000929	11112009	protein_coding					Pending
672	672	Current	ENSMGAG00000000931	11112009	protein_coding				similar to immune costimulatory protein B7-H4 [Gallus gallus] [Meleagris gallopavo]	Pending
673	673	Current	ENSMGAG00000000933	11112009	protein_coding					Pending
674	674	Current	ENSMGAG00000000935	11112009	protein_coding					Pending
675	675	Current	ENSMGAG00000000939	11112009	protein_coding				hypothetical gene supported by CR391242 [Gallus gallus] [Meleagris gallopavo]	Pending
676	676	Current	ENSMGAG00000000950	11112009	pseudogene					Pending
677	677	Current	ENSMGAG00000000956	11112009	protein_coding					Pending
678	678	Current	ENSMGAG00000000957	11112009	protein_coding					Pending
679	679	Current	ENSMGAG00000000960	11112009	protein_coding				Purpurin Precursor [Gallus gallus] [Meleagris gallopavo]	Pending
680	680	Current	ENSMGAG00000000976	11112009	protein_coding					Pending
681	681	Current	ENSMGAG00000000977	11112009	protein_coding					Pending
682	682	Current	ENSMGAG00000000978	11112009	protein_coding					Pending
683	683	Current	ENSMGAG00000000980	11112009	protein_coding					Pending
684	684	Current	ENSMGAG00000000981	11112009	protein_coding					Pending
685	685	Current	ENSMGAG00000000984	11112009	protein_coding				similar to thyrotropin-releasing hormone receptor 3 [Gallus gallus] [Meleagris gallopavo]	Pending
686	686	Current	ENSMGAG00000000987	11112009	protein_coding				chemokine (C-C motif) ligand 19 [Gallus gallus] [Meleagris gallopavo]	Pending
687	687	Current	ENSMGAG00000000998	11112009	protein_coding					Pending
688	688	Current	ENSMGAG00000000999	11112009	protein_coding					Pending
689	689	Current	ENSMGAG00000001001	11112009	protein_coding					Pending
690	690	Current	ENSMGAG00000001002	11112009	protein_coding					Pending
691	691	Current	ENSMGAG00000001007	11112009	protein_coding				hypothetical LOC418591 [Gallus gallus] [Meleagris gallopavo]	Pending
692	692	Current	ENSMGAG00000001008	11112009	protein_coding					Pending
693	693	Current	ENSMGAG00000001012	11112009	protein_coding				centrosomal protein 68kDa [Gallus gallus] [Meleagris gallopavo]	Pending
694	694	Current	ENSMGAG00000001014	11112009	protein_coding				nuclear receptor co-repressor 2 [Gallus gallus] [Meleagris gallopavo]	Pending
695	695	Current	ENSMGAG00000001026	11112009	protein_coding					Pending
696	696	Current	ENSMGAG00000001030	11112009	protein_coding					Pending
697	697	Current	ENSMGAG00000001033	11112009	protein_coding				hypothetical LOC420781 [Gallus gallus] [Meleagris gallopavo]	Pending
698	698	Current	ENSMGAG00000001034	11112009	protein_coding					Pending
699	699	Current	ENSMGAG00000001038	11112009	protein_coding					Pending
700	700	Current	ENSMGAG00000001043	11112009	protein_coding				hypothetical LOC428278 [Gallus gallus] [Meleagris gallopavo]	Pending
701	701	Current	ENSMGAG00000001044	11112009	protein_coding					Pending
702	702	Current	ENSMGAG00000001047	11112009	protein_coding					Pending
703	703	Current	ENSMGAG00000001050	11112009	protein_coding					Pending
704	704	Current	ENSMGAG00000001060	11112009	protein_coding				Golgi-localized syntaphilin-related protein [Gallus gallus] [Meleagris gallopavo]	Pending
705	705	Current	ENSMGAG00000001061	11112009	protein_coding				Galectin-related protein [Gallus gallus] [Meleagris gallopavo]	Pending
706	706	Current	ENSMGAG00000001062	11112009	protein_coding					Pending
707	707	Current	ENSMGAG00000001066	11112009	protein_coding				hypothetical protein LOC769512 [Gallus gallus] [Meleagris gallopavo]	Pending
708	708	Current	ENSMGAG00000001069	11112009	protein_coding					Pending
709	709	Current	ENSMGAG00000001070	11112009	protein_coding				Dihydrofolate reductase (EC 1.5.1.3) [Gallus gallus] [Meleagris gallopavo]	Pending
710	710	Current	ENSMGAG00000001088	11112009	protein_coding				ecotropic viral integration site 5-like [Gallus gallus] [Meleagris gallopavo]	Pending
711	711	Current	ENSMGAG00000001089	11112009	protein_coding					Pending
712	712	Current	ENSMGAG00000001092	11112009	protein_coding				death domain-containing tumor necrosis factor receptor superfamily member 23 [Gallus gallus] [Meleagris gallopavo]	Pending
713	713	Current	ENSMGAG00000001096	11112009	protein_coding					Pending
714	714	Current	ENSMGAG00000001100	11112009	protein_coding					Pending
715	715	Current	ENSMGAG00000001104	11112009	protein_coding					Pending
716	716	Current	ENSMGAG00000001108	11112009	protein_coding				eukaryotic translation initiation factor 3, subunit F [Gallus gallus] [Meleagris gallopavo]	Pending
717	717	Current	ENSMGAG00000001111	11112009	protein_coding					Pending
718	718	Current	ENSMGAG00000001117	11112009	protein_coding					Pending
719	719	Current	ENSMGAG00000001118	11112009	protein_coding					Pending
720	720	Current	ENSMGAG00000001122	11112009	protein_coding					Pending
721	721	Current	ENSMGAG00000001127	11112009	protein_coding				hypothetical protein LOC770653 [Gallus gallus] [Meleagris gallopavo]	Pending
722	722	Current	ENSMGAG00000001133	11112009	protein_coding					Pending
723	723	Current	ENSMGAG00000001135	11112009	pseudogene					Pending
724	724	Current	ENSMGAG00000001138	11112009	protein_coding				Lysosomal-associated membrane protein 3 [Gallus gallus] [Meleagris gallopavo]	Pending
725	725	Current	ENSMGAG00000001139	11112009	protein_coding				similar to DNA segment, Chr 10, Johns Hopkins University 81 expressed [Gallus gallus] [Meleagris gallopavo]	Pending
726	726	Current	ENSMGAG00000001140	11112009	miRNA				miRNA;	Pending
727	727	Current	ENSMGAG00000001144	11112009	protein_coding					Pending
728	728	Current	ENSMGAG00000001164	11112009	protein_coding					Pending
729	729	Current	ENSMGAG00000001170	11112009	protein_coding					Pending
730	730	Current	ENSMGAG00000001175	11112009	protein_coding					Pending
731	731	Current	ENSMGAG00000001176	11112009	protein_coding					Pending
732	732	Current	ENSMGAG00000001177	11112009	protein_coding					Pending
733	733	Current	ENSMGAG00000001179	11112009	protein_coding				similar to cadherin protein [Gallus gallus] [Meleagris gallopavo]	Pending
734	734	Current	ENSMGAG00000001184	11112009	protein_coding					Pending
735	735	Current	ENSMGAG00000001185	11112009	miRNA					Pending
736	736	Current	ENSMGAG00000001187	11112009	miRNA					Pending
737	737	Current	ENSMGAG00000001188	11112009	protein_coding					Pending
738	738	Current	ENSMGAG00000001190	11112009	protein_coding					Pending
739	739	Current	ENSMGAG00000001192	11112009	protein_coding				solute carrier family 7 (cationic amino acid transporter, y+ system), member 7 [Gallus gallus] [Meleagris gallopavo]	Pending
740	740	Current	ENSMGAG00000001195	11112009	protein_coding					Pending
741	741	Current	ENSMGAG00000001197	11112009	protein_coding					Pending
742	742	Current	ENSMGAG00000001205	11112009	miRNA				miRNA;	Pending
743	743	Current	ENSMGAG00000001211	11112009	protein_coding					Pending
744	744	Current	ENSMGAG00000001216	11112009	protein_coding				hypothetical gene supported by CR353602; CR391046 [Gallus gallus] [Meleagris gallopavo]	Pending
745	745	Current	ENSMGAG00000001218	11112009	protein_coding				hypothetical LOC425372 [Gallus gallus] [Meleagris gallopavo]	Pending
746	746	Current	ENSMGAG00000001220	11112009	protein_coding				leucine rich repeat containing 46 [Gallus gallus] [Meleagris gallopavo]	Pending
747	747	Current	ENSMGAG00000001229	11112009	protein_coding					Pending
748	748	Current	ENSMGAG00000001230	11112009	protein_coding				hypothetical LOC426902 [Gallus gallus] [Meleagris gallopavo]	Pending
749	749	Current	ENSMGAG00000001233	11112009	protein_coding				similar to CG10964-PA [Gallus gallus] [Meleagris gallopavo]	Pending
750	750	Current	ENSMGAG00000001238	11112009	protein_coding					Pending
751	751	Current	ENSMGAG00000001241	11112009	protein_coding					Pending
752	752	Current	ENSMGAG00000001242	11112009	protein_coding				secernin 2 [Gallus gallus] [Meleagris gallopavo]	Pending
753	753	Current	ENSMGAG00000001243	11112009	protein_coding				Acidic leucine-rich nuclear phosphoprotein 32 family member B [Gallus gallus] [Meleagris gallopavo]	Pending
754	754	Current	ENSMGAG00000001245	11112009	protein_coding					Pending
755	755	Current	ENSMGAG00000001249	11112009	protein_coding					Pending
756	756	Current	ENSMGAG00000001252	11112009	protein_coding					Pending
757	757	Current	ENSMGAG00000001253	11112009	protein_coding				leukocyte receptor tyrosine kinase [Gallus gallus] [Meleagris gallopavo]	Pending
758	758	Current	ENSMGAG00000001254	11112009	protein_coding				leucine rich repeat containing 14B [Gallus gallus] [Meleagris gallopavo]	Pending
759	759	Current	ENSMGAG00000001267	11112009	protein_coding				Sp2 transcription factor [Gallus gallus] [Meleagris gallopavo]	Pending
760	760	Current	ENSMGAG00000001278	11112009	protein_coding				hypothetical protein LOC771361 [Gallus gallus] [Meleagris gallopavo]	Pending
761	761	Current	ENSMGAG00000001279	11112009	protein_coding					Pending
762	762	Current	ENSMGAG00000001281	11112009	protein_coding					Pending
763	763	Current	ENSMGAG00000001284	11112009	protein_coding				integrin beta 1 binding protein 3 [Gallus gallus] [Meleagris gallopavo]	10/11/2009
764	764	Current	ENSMGAG00000001285	11112009	protein_coding				similar to neurotrypsin [Gallus gallus] [Meleagris gallopavo]	Pending
765	765	Current	ENSMGAG00000001288	11112009	protein_coding				similar to laeverin [Gallus gallus] [Meleagris gallopavo]	Pending
766	766	Current	ENSMGAG00000001299	11112009	protein_coding					Pending
767	767	Current	ENSMGAG00000001305	11112009	protein_coding					Pending
768	768	Current	ENSMGAG00000001309	11112009	protein_coding				signal peptide peptidase-like 2A [Gallus gallus] [Meleagris gallopavo]	Pending
769	769	Current	ENSMGAG00000001320	11112009	protein_coding					Pending
770	770	Current	ENSMGAG00000001322	11112009	protein_coding				Triggering receptor expressed on myeloid cells Precursor [Gallus gallus] [Meleagris gallopavo]	Pending
771	771	Current	ENSMGAG00000001327	11112009	protein_coding				microtubule-associated protein 9 [Gallus gallus] [Meleagris gallopavo]	Pending
772	772	Current	ENSMGAG00000001328	11112009	protein_coding				Triggering receptor expressed on myeloid cells Precursor [Gallus gallus] [Meleagris gallopavo]	Pending
773	773	Current	ENSMGAG00000001331	11112009	protein_coding					Pending
774	774	Current	ENSMGAG00000001332	11112009	protein_coding					Pending
775	775	Current	ENSMGAG00000001335	11112009	protein_coding				hypothetical LOC426197 [Gallus gallus] [Meleagris gallopavo]	Pending
776	776	Current	ENSMGAG00000001337	11112009	protein_coding					Pending
777	777	Current	ENSMGAG00000001338	11112009	protein_coding					Pending
778	778	Current	ENSMGAG00000001348	11112009	protein_coding					Pending
779	779	Current	ENSMGAG00000001355	11112009	protein_coding				interleukin 2 [Gallus gallus] [Meleagris gallopavo]	Pending
780	780	Current	ENSMGAG00000001363	11112009	protein_coding				centrin, EF-hand protein, 1 [Gallus gallus] [Meleagris gallopavo]	Pending
781	781	Current	ENSMGAG00000001364	11112009	protein_coding					Pending
782	782	Current	ENSMGAG00000001371	11112009	protein_coding					Pending
783	783	Current	ENSMGAG00000001373	11112009	protein_coding				hypothetical LOC420220 [Gallus gallus] [Meleagris gallopavo]	Pending
784	784	Current	ENSMGAG00000001386	11112009	protein_coding					Pending
785	785	Current	ENSMGAG00000001390	11112009	protein_coding					Pending
786	786	Current	ENSMGAG00000001392	11112009	protein_coding				hypothetical LOC420793 [Gallus gallus] [Meleagris gallopavo]	Pending
787	787	Current	ENSMGAG00000001394	11112009	protein_coding					Pending
788	788	Current	ENSMGAG00000001401	11112009	protein_coding					Pending
789	789	Current	ENSMGAG00000001406	11112009	protein_coding					Pending
790	790	Current	ENSMGAG00000001421	11112009	protein_coding				chondroitin sulfate proteoglycan 3 (neurocan) [Gallus gallus] [Meleagris gallopavo]	Pending
791	791	Current	ENSMGAG00000001426	11112009	protein_coding				resistance to inhibitors of cholinesterase 3 homolog (C. elegans) [Gallus gallus] [Meleagris gallopavo]	Pending
792	792	Current	ENSMGAG00000001428	11112009	protein_coding				similar to Awp1-pending-prov protein [Gallus gallus] [Meleagris gallopavo]	Pending
793	793	Current	ENSMGAG00000001430	11112009	protein_coding				similar to LOC407702 protein [Gallus gallus] [Meleagris gallopavo]	Pending
794	794	Current	ENSMGAG00000001431	11112009	protein_coding					Pending
795	795	Current	ENSMGAG00000001432	11112009	protein_coding				hypothetical LOC424241 [Gallus gallus] [Meleagris gallopavo]	Pending
796	796	Current	ENSMGAG00000001433	11112009	protein_coding					Pending
797	797	Current	ENSMGAG00000001434	11112009	protein_coding					Pending
798	798	Current	ENSMGAG00000001436	11112009	protein_coding					Pending
799	799	Current	ENSMGAG00000001442	11112009	protein_coding				similar to Im:7137941 protein [Gallus gallus] [Meleagris gallopavo]	Pending
800	800	Current	ENSMGAG00000001443	11112009	protein_coding					Pending
801	801	Current	ENSMGAG00000001446	11112009	protein_coding					Pending
802	802	Current	ENSMGAG00000001448	11112009	protein_coding				SAGA-associated factor 29 homolog (Coiled-coil domain-containing protein 101) [Gallus gallus] [Meleagris gallopavo]	Pending
803	803	Current	ENSMGAG00000001449	11112009	protein_coding				von Willebrand factor D and EGF domains [Gallus gallus] [Meleagris gallopavo]	Pending
804	804	Current	ENSMGAG00000001450	11112009	protein_coding				SPEG complex locus [Gallus gallus] [Meleagris gallopavo]	Pending
805	805	Current	ENSMGAG00000001451	11112009	protein_coding					Pending
806	806	Current	ENSMGAG00000001455	11112009	protein_coding				hypothetical protein LOC420812 [Gallus gallus] [Meleagris gallopavo]	Pending
807	807	Current	ENSMGAG00000001457	11112009	protein_coding				hypothetical LOC424727 [Gallus gallus] [Meleagris gallopavo]	Pending
808	808	Current	ENSMGAG00000001458	11112009	protein_coding					Pending
809	809	Current	ENSMGAG00000001459	11112009	protein_coding					Pending
810	810	Current	ENSMGAG00000001461	11112009	protein_coding					Pending
811	811	Current	ENSMGAG00000001462	11112009	protein_coding					Pending
812	812	Current	ENSMGAG00000001465	11112009	protein_coding				coiled-coil domain containing 124 [Gallus gallus] [Meleagris gallopavo]	Pending
813	813	Current	ENSMGAG00000001470	11112009	protein_coding				Myosin heavy chain, cardiac muscle isoform Fragment [Gallus gallus] [Meleagris gallopavo]	Pending
814	814	Current	ENSMGAG00000001477	11112009	protein_coding				Schwann cell-specific EGF-like repeat autocrine factor [Gallus gallus] [Meleagris gallopavo]	Pending
815	815	Current	ENSMGAG00000001479	11112009	protein_coding					Pending
816	816	Current	ENSMGAG00000001482	11112009	protein_coding					Pending
817	817	Current	ENSMGAG00000001487	11112009	protein_coding					Pending
818	818	Current	ENSMGAG00000001495	11112009	protein_coding					Pending
819	819	Current	ENSMGAG00000001498	11112009	protein_coding					Pending
820	820	Current	ENSMGAG00000001505	11112009	pseudogene					Pending
821	821	Current	ENSMGAG00000001509	11112009	protein_coding					Pending
822	822	Current	ENSMGAG00000001515	11112009	protein_coding					Pending
823	823	Current	ENSMGAG00000001516	11112009	protein_coding				nuclear receptor binding protein 2 [Gallus gallus] [Meleagris gallopavo]	Pending
824	824	Current	ENSMGAG00000001517	11112009	protein_coding					Pending
825	825	Current	ENSMGAG00000001522	11112009	protein_coding				LOC420789 [Gallus gallus] [Meleagris gallopavo]	Pending
826	826	Current	ENSMGAG00000001523	11112009	protein_coding					Pending
827	827	Current	ENSMGAG00000001526	11112009	protein_coding					Pending
828	828	Current	ENSMGAG00000001529	11112009	protein_coding					Pending
829	829	Current	ENSMGAG00000001532	11112009	protein_coding					Pending
830	830	Current	ENSMGAG00000001533	11112009	protein_coding				WAS protein family, member 2 [Gallus gallus] [Meleagris gallopavo]	Pending
831	831	Current	ENSMGAG00000001540	11112009	snoRNA				snoRNA; Ribosomal protein L17 Fragment [Gallus gallus] [Meleagris gallopavo]	Pending
832	832	Current	ENSMGAG00000001550	11112009	protein_coding				hypothetical LOC426622 [Gallus gallus] [Meleagris gallopavo]	Pending
833	833	Current	ENSMGAG00000001551	11112009	protein_coding				similar to MGC53048 protein [Gallus gallus] [Meleagris gallopavo]	Pending
834	834	Current	ENSMGAG00000001557	11112009	protein_coding					Pending
835	835	Current	ENSMGAG00000001559	11112009	protein_coding				similar to spondin [Gallus gallus] [Meleagris gallopavo]	Pending
836	836	Current	ENSMGAG00000001562	11112009	protein_coding					Pending
837	837	Current	ENSMGAG00000001564	11112009	protein_coding				hypothetical gene supported by CR406531 [Gallus gallus] [Meleagris gallopavo]	Pending
838	838	Current	ENSMGAG00000001568	11112009	miRNA					Pending
839	839	Current	ENSMGAG00000001572	11112009	protein_coding				immunoglobulin superfamily, member 9 [Gallus gallus] [Meleagris gallopavo]	Pending
840	840	Current	ENSMGAG00000001575	11112009	protein_coding				similar to mitochondrial methionine aminopeptidase 1 [Gallus gallus] [Meleagris gallopavo]	Pending
841	841	Current	ENSMGAG00000001577	11112009	protein_coding					Pending
842	842	Current	ENSMGAG00000001580	11112009	protein_coding					Pending
843	843	Current	ENSMGAG00000001584	11112009	protein_coding					Pending
844	844	Current	ENSMGAG00000001586	11112009	protein_coding					Pending
845	845	Current	ENSMGAG00000001589	11112009	protein_coding					Pending
846	846	Current	ENSMGAG00000001593	11112009	protein_coding				hypothetical protein LOC771115 [Gallus gallus] [Meleagris gallopavo]	Pending
847	847	Current	ENSMGAG00000001595	11112009	protein_coding					Pending
848	848	Current	ENSMGAG00000001599	11112009	protein_coding					Pending
849	849	Current	ENSMGAG00000001606	11112009	protein_coding				chromosome 12 open reading frame 10 [Gallus gallus] [Meleagris gallopavo]	Pending
850	850	Current	ENSMGAG00000001612	11112009	protein_coding				hypothetical LOC416927 [Gallus gallus] [Meleagris gallopavo]	Pending
851	851	Current	ENSMGAG00000001613	11112009	protein_coding					Pending
852	852	Current	ENSMGAG00000001625	11112009	protein_coding					Pending
853	853	Current	ENSMGAG00000001627	11112009	protein_coding					Pending
854	854	Current	ENSMGAG00000001630	11112009	protein_coding					Pending
855	855	Current	ENSMGAG00000001638	11112009	protein_coding					Pending
856	856	Current	ENSMGAG00000001641	11112009	protein_coding				hypothetical protein LOC768596 [Gallus gallus] [Meleagris gallopavo]	Pending
857	857	Current	ENSMGAG00000001645	11112009	protein_coding					Pending
858	858	Current	ENSMGAG00000001647	11112009	protein_coding					Pending
859	859	Current	ENSMGAG00000001648	11112009	protein_coding					Pending
860	860	Current	ENSMGAG00000001651	11112009	protein_coding				similar to chromosome X open reading frame 30 [Gallus gallus] [Meleagris gallopavo]	Pending
861	861	Current	ENSMGAG00000001655	11112009	protein_coding				chromosome X open reading frame 59 [Gallus gallus] [Meleagris gallopavo]	Pending
862	862	Current	ENSMGAG00000001658	11112009	protein_coding				hypothetical LOC421081 [Gallus gallus] [Meleagris gallopavo]	Pending
863	863	Current	ENSMGAG00000001664	11112009	protein_coding				chromosome X open reading frame 59 [Gallus gallus] [Meleagris gallopavo]	Pending
864	864	Current	ENSMGAG00000001670	11112009	protein_coding					Pending
865	865	Current	ENSMGAG00000001674	11112009	protein_coding				hypothetical LOC420114 [Gallus gallus] [Meleagris gallopavo]	Pending
866	866	Current	ENSMGAG00000001678	11112009	protein_coding					Pending
867	867	Current	ENSMGAG00000001694	11112009	protein_coding					Pending
868	868	Current	ENSMGAG00000001703	11112009	protein_coding				similar to sulfotransferase [Gallus gallus] [Meleagris gallopavo]	Pending
869	869	Current	ENSMGAG00000001707	11112009	protein_coding				hypothetical protein LOC776176 [Gallus gallus] [Meleagris gallopavo]	Pending
870	870	Current	ENSMGAG00000001710	11112009	protein_coding					Pending
871	871	Current	ENSMGAG00000001711	11112009	protein_coding				hypothetical protein LOC419178 [Gallus gallus] [Meleagris gallopavo]	Pending
872	872	Current	ENSMGAG00000001717	11112009	protein_coding					Pending
873	873	Current	ENSMGAG00000001722	11112009	protein_coding					Pending
874	874	Current	ENSMGAG00000001723	11112009	protein_coding					Pending
875	875	Current	ENSMGAG00000001729	11112009	protein_coding				hexokinase 2 [Gallus gallus] [Meleagris gallopavo]	Pending
876	876	Current	ENSMGAG00000001730	11112009	pseudogene					Pending
877	877	Current	ENSMGAG00000001731	11112009	protein_coding					Pending
878	878	Current	ENSMGAG00000001737	11112009	protein_coding				Glutathione S-transferase (EC 2.5.1.18)(Class-alpha) [Gallus gallus] [Meleagris gallopavo]	Pending
879	879	Current	ENSMGAG00000001739	11112009	protein_coding					Pending
880	880	Current	ENSMGAG00000001740	11112009	protein_coding				similar to vacuolar sorting protein VPS29 [Gallus gallus] [Meleagris gallopavo]	Pending
881	881	Current	ENSMGAG00000001741	11112009	protein_coding				similar to LOC129293 protein [Gallus gallus] [Meleagris gallopavo]	Pending
882	882	Current	ENSMGAG00000001754	11112009	protein_coding					Pending
883	883	Current	ENSMGAG00000001757	11112009	protein_coding					Pending
884	884	Current	ENSMGAG00000001758	11112009	protein_coding				similar to immunoglobulin lambda chain [Gallus gallus] [Meleagris gallopavo]	Pending
885	885	Current	ENSMGAG00000001760	11112009	protein_coding					Pending
886	886	Current	ENSMGAG00000001763	11112009	protein_coding				sulfotransferase [Gallus gallus] [Meleagris gallopavo]	Pending
887	887	Current	ENSMGAG00000001764	11112009	pseudogene					Pending
888	888	Current	ENSMGAG00000001767	11112009	protein_coding				KS5 protein [Gallus gallus] [Meleagris gallopavo]	Pending
889	889	Current	ENSMGAG00000001768	11112009	protein_coding					Pending
890	890	Current	ENSMGAG00000001770	11112009	protein_coding					Pending
891	891	Current	ENSMGAG00000001771	11112009	protein_coding					Pending
892	892	Current	ENSMGAG00000001773	11112009	protein_coding					Pending
893	893	Current	ENSMGAG00000001782	11112009	protein_coding				hypothetical LOC427783 [Gallus gallus] [Meleagris gallopavo]	Pending
894	894	Current	ENSMGAG00000001792	11112009	protein_coding				S100 calcium binding protein A13 [Gallus gallus] [Meleagris gallopavo]	Pending
895	895	Current	ENSMGAG00000001793	11112009	pseudogene					Pending
896	896	Current	ENSMGAG00000001795	11112009	protein_coding					Pending
897	897	Current	ENSMGAG00000001799	11112009	protein_coding					Pending
898	898	Current	ENSMGAG00000001810	11112009	protein_coding					Pending
899	899	Current	ENSMGAG00000001813	11112009	protein_coding				calcium binding tyrosine-(Y)-phosphorylation regulated [Gallus gallus] [Meleagris gallopavo]	Pending
900	900	Current	ENSMGAG00000001815	11112009	protein_coding					Pending
901	901	Current	ENSMGAG00000001822	11112009	protein_coding					Pending
902	902	Current	ENSMGAG00000001824	11112009	protein_coding					Pending
903	903	Current	ENSMGAG00000001841	11112009	protein_coding				similar to natterin 3 [Gallus gallus] [Meleagris gallopavo]	Pending
904	904	Current	ENSMGAG00000001858	11112009	protein_coding				similar to mixed lineage kinase ZAK [Gallus gallus] [Meleagris gallopavo]	Pending
905	905	Current	ENSMGAG00000001861	11112009	protein_coding					Pending
906	906	Current	ENSMGAG00000001863	11112009	protein_coding					Pending
907	907	Current	ENSMGAG00000001875	11112009	protein_coding				similar to myosin 10 [Gallus gallus] [Meleagris gallopavo]	Pending
908	908	Current	ENSMGAG00000001876	11112009	protein_coding					Pending
909	909	Current	ENSMGAG00000001882	11112009	protein_coding				similar to ovomacroglobulin, ovostatin [Gallus gallus] [Meleagris gallopavo]	Pending
910	910	Current	ENSMGAG00000001889	11112009	protein_coding				hypothetical protein LOC418413 [Gallus gallus] [Meleagris gallopavo]	Pending
911	911	Current	ENSMGAG00000001892	11112009	protein_coding					Pending
912	912	Current	ENSMGAG00000001898	11112009	protein_coding					Pending
913	913	Current	ENSMGAG00000001901	11112009	protein_coding					Pending
914	914	Current	ENSMGAG00000001906	11112009	protein_coding					Pending
915	915	Current	ENSMGAG00000001913	11112009	protein_coding					Pending
916	916	Current	ENSMGAG00000001918	11112009	protein_coding				solute carrier family 2 (facilitated glucose transporter), member 11 [Gallus gallus] [Meleagris gallopavo]	Pending
917	917	Current	ENSMGAG00000001927	11112009	protein_coding					Pending
918	918	Current	ENSMGAG00000001928	11112009	protein_coding				regulator of G-protein signaling 21 [Gallus gallus] [Meleagris gallopavo]	Pending
919	919	Current	ENSMGAG00000001931	11112009	protein_coding					Pending
920	920	Current	ENSMGAG00000001933	11112009	protein_coding					Pending
921	921	Current	ENSMGAG00000001935	11112009	protein_coding					Pending
922	922	Current	ENSMGAG00000001938	11112009	protein_coding					Pending
923	923	Current	ENSMGAG00000001943	11112009	protein_coding					Pending
924	924	Current	ENSMGAG00000001950	11112009	protein_coding				hypothetical LOC418416 [Gallus gallus] [Meleagris gallopavo]	Pending
925	925	Current	ENSMGAG00000001951	11112009	protein_coding					Pending
926	926	Current	ENSMGAG00000001952	11112009	protein_coding				similar to FAT tumor suppressor homolog 4 [Gallus gallus] [Meleagris gallopavo]	Pending
927	927	Current	ENSMGAG00000001953	11112009	protein_coding				hypothetical protein LOC429115 [Gallus gallus] [Meleagris gallopavo]	Pending
928	928	Current	ENSMGAG00000001955	11112009	protein_coding					Pending
929	929	Current	ENSMGAG00000001959	11112009	protein_coding				similar to FAT tumor suppressor homolog 4 [Gallus gallus] [Meleagris gallopavo]	Pending
930	930	Current	ENSMGAG00000001960	11112009	protein_coding					Pending
931	931	Current	ENSMGAG00000001963	11112009	protein_coding				RAD54 homolog B (S. cerevisiae) [Gallus gallus] [Meleagris gallopavo]	Pending
932	932	Current	ENSMGAG00000001969	11112009	protein_coding				similar to FAT tumor suppressor homolog 4 [Gallus gallus] [Meleagris gallopavo]	Pending
933	933	Current	ENSMGAG00000001974	11112009	protein_coding				similar to FAT tumor suppressor homolog 4 [Gallus gallus] [Meleagris gallopavo]	Pending
934	934	Current	ENSMGAG00000001978	11112009	protein_coding					Pending
935	935	Current	ENSMGAG00000001983	11112009	protein_coding					Pending
936	936	Current	ENSMGAG00000001986	11112009	protein_coding					Pending
937	937	Current	ENSMGAG00000001992	11112009	protein_coding					Pending
938	938	Current	ENSMGAG00000001996	11112009	protein_coding				hypothetical LOC416935 [Gallus gallus] [Meleagris gallopavo]	Pending
939	939	Current	ENSMGAG00000002009	11112009	protein_coding					Pending
940	940	Current	ENSMGAG00000002010	11112009	protein_coding				chloride intracellular channel 3 [Gallus gallus] [Meleagris gallopavo]	Pending
941	941	Current	ENSMGAG00000002017	11112009	protein_coding					Pending
942	942	Current	ENSMGAG00000002026	11112009	protein_coding				similar to MGC52928 protein [Gallus gallus] [Meleagris gallopavo]	Pending
943	943	Current	ENSMGAG00000002032	11112009	protein_coding				hypothetical LOC428578 [Gallus gallus] [Meleagris gallopavo]	Pending
944	944	Current	ENSMGAG00000002034	11112009	protein_coding					Pending
945	945	Current	ENSMGAG00000002036	11112009	protein_coding				hypothetical LOC426473 [Gallus gallus] [Meleagris gallopavo]	Pending
946	946	Current	ENSMGAG00000002037	11112009	protein_coding				Neo-calmodulin Fragment (NeoCaM) [Gallus gallus] [Meleagris gallopavo]	Pending
947	947	Current	ENSMGAG00000002038	11112009	protein_coding				Friend leukemia virus integration 1 [Gallus gallus] [Meleagris gallopavo]	Pending
948	948	Current	ENSMGAG00000002041	11112009	protein_coding					Pending
949	949	Current	ENSMGAG00000002046	11112009	protein_coding					Pending
950	950	Current	ENSMGAG00000002057	11112009	protein_coding				hypothetical protein LOC769577 [Gallus gallus] [Meleagris gallopavo]	Pending
951	951	Current	ENSMGAG00000002059	11112009	protein_coding					Pending
952	952	Current	ENSMGAG00000002061	11112009	protein_coding					Pending
953	953	Current	ENSMGAG00000002073	11112009	pseudogene					Pending
954	954	Current	ENSMGAG00000002078	11112009	protein_coding					Pending
955	955	Current	ENSMGAG00000002085	11112009	protein_coding				similar to nuclear poly(C)-binding protein, splicevariant E [Gallus gallus] [Meleagris gallopavo]	Pending
956	956	Current	ENSMGAG00000002086	11112009	protein_coding					Pending
957	957	Current	ENSMGAG00000002090	11112009	protein_coding				hypothetical LOC425992 [Gallus gallus] [Meleagris gallopavo]	Pending
958	958	Current	ENSMGAG00000002092	11112009	protein_coding					Pending
959	959	Current	ENSMGAG00000002096	11112009	protein_coding					Pending
960	960	Current	ENSMGAG00000002097	11112009	protein_coding					Pending
961	961	Current	ENSMGAG00000002099	11112009	protein_coding				complement component 2 [Gallus gallus] [Meleagris gallopavo]	Pending
962	962	Current	ENSMGAG00000002105	11112009	protein_coding					Pending
963	963	Current	ENSMGAG00000002107	11112009	protein_coding					Pending
964	964	Current	ENSMGAG00000002119	11112009	protein_coding				hypothetical protein LOC418424 [Gallus gallus] [Meleagris gallopavo]	Pending
965	965	Current	ENSMGAG00000002122	11112009	protein_coding					Pending
966	966	Current	ENSMGAG00000002123	11112009	protein_coding					Pending
967	967	Current	ENSMGAG00000002129	11112009	protein_coding					Pending
968	968	Current	ENSMGAG00000002131	11112009	protein_coding				similar to KIAA0712 protein [Gallus gallus] [Meleagris gallopavo]	Pending
969	969	Current	ENSMGAG00000002132	11112009	protein_coding					Pending
970	970	Current	ENSMGAG00000002135	11112009	protein_coding					Pending
971	971	Current	ENSMGAG00000002137	11112009	protein_coding					Pending
972	972	Current	ENSMGAG00000002138	11112009	protein_coding					Pending
973	973	Current	ENSMGAG00000002151	11112009	protein_coding				similar to CENPJ [Gallus gallus] [Meleagris gallopavo]	Pending
974	974	Current	ENSMGAG00000002154	11112009	protein_coding					Pending
975	975	Current	ENSMGAG00000002155	11112009	protein_coding				similar to CENPJ [Gallus gallus] [Meleagris gallopavo]	Pending
976	976	Current	ENSMGAG00000002158	11112009	protein_coding				exonuclease NEF-sp [Gallus gallus] [Meleagris gallopavo]	Pending
977	977	Current	ENSMGAG00000002159	11112009	protein_coding					Pending
978	978	Current	ENSMGAG00000002164	11112009	protein_coding					Pending
979	979	Current	ENSMGAG00000002166	11112009	protein_coding				activating signal cointegrator 1 complex subunit 3-like 1 [Gallus gallus] [Meleagris gallopavo]	10/11/2009
980	980	Current	ENSMGAG00000002171	11112009	protein_coding					Pending
981	981	Current	ENSMGAG00000002179	11112009	protein_coding				similar to MGEA5 protein [Gallus gallus] [Meleagris gallopavo]	10/11/2009
982	982	Current	ENSMGAG00000002180	11112009	protein_coding					Pending
983	983	Current	ENSMGAG00000002185	11112009	protein_coding				hypothetical LOC418426 [Gallus gallus] [Meleagris gallopavo]	Pending
984	984	Current	ENSMGAG00000002186	11112009	protein_coding				hypothetical protein LOC426000 [Gallus gallus] [Meleagris gallopavo]	Pending
985	985	Current	ENSMGAG00000002192	11112009	protein_coding				zinc finger protein 654 [Gallus gallus] [Meleagris gallopavo]	Pending
986	986	Current	ENSMGAG00000002194	11112009	protein_coding					Pending
987	987	Current	ENSMGAG00000002200	11112009	protein_coding				cytochrome c oxidase subunit 8A (ubiquitous) [Gallus gallus] [Meleagris gallopavo]	10/11/2009
988	988	Current	ENSMGAG00000002203	11112009	protein_coding					Pending
989	989	Current	ENSMGAG00000002208	11112009	protein_coding					Pending
990	990	Current	ENSMGAG00000002210	11112009	protein_coding					Pending
991	991	Current	ENSMGAG00000002213	11112009	protein_coding				similar to Ephx1 protein [Gallus gallus] [Meleagris gallopavo]	Pending
992	992	Current	ENSMGAG00000002224	11112009	protein_coding					Pending
993	993	Current	ENSMGAG00000002227	11112009	protein_coding					Pending
994	994	Current	ENSMGAG00000002238	11112009	protein_coding				chromosome 17 open reading frame 64 [Gallus gallus] [Meleagris gallopavo]	Pending
995	995	Current	ENSMGAG00000002240	11112009	protein_coding				laminin, alpha 4 [Gallus gallus] [Meleagris gallopavo]	Pending
996	996	Current	ENSMGAG00000002245	11112009	protein_coding					Pending
997	997	Current	ENSMGAG00000002262	11112009	protein_coding					Pending
998	998	Current	ENSMGAG00000002264	11112009	protein_coding				hypothetical LOC422198 [Gallus gallus] [Meleagris gallopavo]	Pending
999	999	Current	ENSMGAG00000002272	11112009	protein_coding					Pending
1000	1000	Current	ENSMGAG00000002274	11112009	protein_coding					Pending
1001	1001	Current	ENSMGAG00000002282	11112009	protein_coding				NADH dehydrogenase (ubiquinone) 1 alpha subcomplex, 5, 13kDa [Gallus gallus] [Meleagris gallopavo]	Pending
1002	1002	Current	ENSMGAG00000002284	11112009	protein_coding				CD6 molecule [Gallus gallus] [Meleagris gallopavo]	Pending
1003	1003	Current	ENSMGAG00000002297	11112009	protein_coding					Pending
1004	1004	Current	ENSMGAG00000002304	11112009	protein_coding					Pending
1005	1005	Current	ENSMGAG00000002311	11112009	protein_coding					Pending
1006	1006	Current	ENSMGAG00000002317	11112009	protein_coding					Pending
1007	1007	Current	ENSMGAG00000002318	11112009	protein_coding					Pending
1008	1008	Current	ENSMGAG00000002328	11112009	protein_coding				T-box-containing protein TBX6L Fragment [Gallus gallus] [Meleagris gallopavo]	Pending
1009	1009	Current	ENSMGAG00000002331	11112009	protein_coding				similar to lysophosphatidic acid receptor [Gallus gallus] [Meleagris gallopavo]	Pending
1010	1010	Current	ENSMGAG00000002336	11112009	protein_coding					Pending
1011	1011	Current	ENSMGAG00000002339	11112009	protein_coding					Pending
1012	1012	Current	ENSMGAG00000002343	11112009	protein_coding					Pending
1013	1013	Current	ENSMGAG00000002346	11112009	protein_coding				Elastase 1 Fragment [Gallus gallus] [Meleagris gallopavo]	Pending
1014	1014	Current	ENSMGAG00000002348	11112009	miRNA					Pending
1015	1015	Current	ENSMGAG00000002354	11112009	protein_coding					Pending
1016	1016	Current	ENSMGAG00000002355	11112009	protein_coding				hypothetical protein LOC769670 [Gallus gallus] [Meleagris gallopavo]	Pending
1017	1017	Current	ENSMGAG00000002359	11112009	protein_coding				hypothetical LOC427532 [Gallus gallus] [Meleagris gallopavo]	Pending
1018	1018	Current	ENSMGAG00000002360	11112009	protein_coding				cleavage and polyadenylation specific factor 4, 30kDa [Gallus gallus] [Meleagris gallopavo]	Pending
1019	1019	Current	ENSMGAG00000002363	11112009	protein_coding					Pending
1020	1020	Current	ENSMGAG00000002367	11112009	protein_coding					Pending
1021	1021	Current	ENSMGAG00000002378	11112009	pseudogene				pseudogene; MAS-related GPR, member H [Gallus gallus] [Meleagris gallopavo]	Pending
1022	1022	Current	ENSMGAG00000002380	11112009	protein_coding					Pending
1023	1023	Current	ENSMGAG00000002382	11112009	protein_coding					Pending
1024	1024	Current	ENSMGAG00000002397	11112009	protein_coding					Pending
1025	1025	Current	ENSMGAG00000002399	11112009	protein_coding					Pending
1026	1026	Current	ENSMGAG00000002415	11112009	protein_coding				cytosolic iron-sulfur protein assembly 1 homolog (S. cerevisiae) [Gallus gallus] [Meleagris gallopavo]	Pending
1027	1027	Current	ENSMGAG00000002421	11112009	protein_coding				hyaluronoglucosaminidase 4 [Gallus gallus] [Meleagris gallopavo]	Pending
1028	1028	Current	ENSMGAG00000002422	11112009	protein_coding				hypothetical LOC428880 [Gallus gallus] [Meleagris gallopavo]	Pending
1029	1029	Current	ENSMGAG00000002424	11112009	protein_coding					Pending
1030	1030	Current	ENSMGAG00000002427	11112009	protein_coding					Pending
1031	1031	Current	ENSMGAG00000002437	11112009	protein_coding					Pending
1032	1032	Current	ENSMGAG00000002440	11112009	protein_coding				Glyceraldehyde-3-phosphate dehydrogenase (GAPDH)(EC 1.2.1.12) [Gallus gallus] [Meleagris gallopavo]	10/11/2009
1033	1033	Current	ENSMGAG00000002445	11112009	protein_coding				actin related protein 2/3 complex subunit 1B [Gallus gallus] [Meleagris gallopavo]	Pending
1034	1034	Current	ENSMGAG00000002446	11112009	protein_coding				similar to tumor endothelial marker 8 [Gallus gallus] [Meleagris gallopavo]	Pending
1035	1035	Current	ENSMGAG00000002447	11112009	protein_coding					Pending
1036	1036	Current	ENSMGAG00000002449	11112009	protein_coding					Pending
1037	1037	Current	ENSMGAG00000002450	11112009	protein_coding				homeodomain protein [Gallus gallus] [Meleagris gallopavo]	Pending
1038	1038	Current	ENSMGAG00000002460	11112009	protein_coding				hypothetical protein LOC422249 [Gallus gallus] [Meleagris gallopavo]	Pending
1039	1039	Current	ENSMGAG00000002467	11112009	protein_coding					Pending
1040	1040	Current	ENSMGAG00000002485	11112009	protein_coding				sphingomyelin phosphodiesterase 4, neutral membrane (neutral sphingomyelinase-3) [Gallus gallus] [Meleagris gallopavo]	Pending
1041	1041	Current	ENSMGAG00000002488	11112009	protein_coding				similar to RAS-like family 11 member A [Gallus gallus] [Meleagris gallopavo]	Pending
1042	1042	Current	ENSMGAG00000002495	11112009	protein_coding					Pending
1043	1043	Current	ENSMGAG00000002496	11112009	protein_coding				guanylate binding protein 7 [Gallus gallus] [Meleagris gallopavo]	Pending
1044	1044	Current	ENSMGAG00000002498	11112009	protein_coding				hypothetical LOC428824 [Gallus gallus] [Meleagris gallopavo]	Pending
1045	1045	Current	ENSMGAG00000002505	11112009	protein_coding				hypothetical protein LOC769755 [Gallus gallus] [Meleagris gallopavo]	Pending
1046	1046	Current	ENSMGAG00000002509	11112009	pseudogene					Pending
1047	1047	Current	ENSMGAG00000002511	11112009	protein_coding					Pending
1048	1048	Current	ENSMGAG00000002518	11112009	protein_coding					Pending
1049	1049	Current	ENSMGAG00000002525	11112009	protein_coding				similar to transcription factor-like nuclear regulator [Gallus gallus] [Meleagris gallopavo]	Pending
1050	1050	Current	ENSMGAG00000002531	11112009	protein_coding					Pending
1051	1051	Current	ENSMGAG00000002533	11112009	protein_coding					Pending
1052	1052	Current	ENSMGAG00000002540	11112009	protein_coding					Pending
1053	1053	Current	ENSMGAG00000002545	11112009	protein_coding					Pending
1054	1054	Current	ENSMGAG00000002546	11112009	protein_coding					Pending
1055	1055	Current	ENSMGAG00000002550	11112009	protein_coding				hypothetical gene supported by CR389219 [Gallus gallus] [Meleagris gallopavo]	Pending
1056	1056	Current	ENSMGAG00000002569	11112009	protein_coding				hypothetical protein LOC770724 [Gallus gallus] [Meleagris gallopavo]	Pending
1057	1057	Current	ENSMGAG00000002570	11112009	protein_coding					Pending
1058	1058	Current	ENSMGAG00000002578	11112009	protein_coding				C-reactive protein, pentraxin-related [Gallus gallus] [Meleagris gallopavo]	Pending
1059	1059	Current	ENSMGAG00000002580	11112009	protein_coding					Pending
1060	1060	Current	ENSMGAG00000002604	11112009	protein_coding				caspase 1 [Gallus gallus] [Meleagris gallopavo]	Pending
1061	1061	Current	ENSMGAG00000002605	11112009	protein_coding					Pending
1062	1062	Current	ENSMGAG00000002620	11112009	protein_coding					Pending
1063	1063	Current	ENSMGAG00000002622	11112009	protein_coding					Pending
1064	1064	Current	ENSMGAG00000002633	11112009	protein_coding					Pending
1065	1065	Current	ENSMGAG00000002636	11112009	protein_coding					Pending
1066	1066	Current	ENSMGAG00000002641	11112009	protein_coding					Pending
1067	1067	Current	ENSMGAG00000002644	11112009	protein_coding					Pending
1068	1068	Current	ENSMGAG00000002652	11112009	protein_coding					Pending
1069	1069	Current	ENSMGAG00000002653	11112009	protein_coding					Pending
1070	1070	Current	ENSMGAG00000002654	11112009	protein_coding					Pending
1071	1071	Current	ENSMGAG00000002664	11112009	protein_coding					Pending
1072	1072	Current	ENSMGAG00000002669	11112009	protein_coding				phosphoribosyl pyrophosphate synthetase 1 [Gallus gallus] [Meleagris gallopavo]	Pending
1073	1073	Current	ENSMGAG00000002673	11112009	protein_coding				hypothetical LOC427661 [Gallus gallus] [Meleagris gallopavo]	Pending
1074	1074	Current	ENSMGAG00000002674	11112009	protein_coding				chromosome 17 open reading frame 78 [Gallus gallus] [Meleagris gallopavo]	Pending
1075	1075	Current	ENSMGAG00000002678	11112009	protein_coding					Pending
1076	1076	Current	ENSMGAG00000002689	11112009	protein_coding				hypothetical LOC426710 [Gallus gallus] [Meleagris gallopavo]	Pending
1077	1077	Current	ENSMGAG00000002699	11112009	protein_coding				Nuclear factor erythroid 2-related factor 1 (NF-E2-related factor 1)(NFE2-related factor 1)(Nuclear factor, erythroid derived 2, like 1) [Gallus gallus] [Meleagris gallopavo]	Pending
1078	1078	Current	ENSMGAG00000002711	11112009	protein_coding					Pending
1079	1079	Current	ENSMGAG00000002712	11112009	protein_coding				vacuolar protein sorting 16 homolog (S. cerevisiae) [Gallus gallus] [Meleagris gallopavo]	Pending
1080	1080	Current	ENSMGAG00000002718	11112009	protein_coding					Pending
1081	1081	Current	ENSMGAG00000002726	11112009	protein_coding					Pending
1082	1082	Current	ENSMGAG00000002731	11112009	protein_coding				hypothetical LOC429785 [Gallus gallus] [Meleagris gallopavo]	Pending
1083	1083	Current	ENSMGAG00000002733	11112009	protein_coding				tribbles homolog 1 (Drosophila) [Gallus gallus] [Meleagris gallopavo]	Pending
1084	1084	Current	ENSMGAG00000002738	11112009	protein_coding				hypothetical LOC415300 [Gallus gallus] [Meleagris gallopavo]	Pending
1085	1085	Current	ENSMGAG00000002746	11112009	pseudogene				pseudogene; similar to Chymotrypsinogen 2 precursor [Gallus gallus] [Meleagris gallopavo]	Pending
1086	1086	Current	ENSMGAG00000002749	11112009	protein_coding					Pending
1087	1087	Current	ENSMGAG00000002750	11112009	protein_coding					Pending
1088	1088	Current	ENSMGAG00000002751	11112009	protein_coding					Pending
1089	1089	Current	ENSMGAG00000002753	11112009	protein_coding				similar to pcmt1 protein [Gallus gallus] [Meleagris gallopavo]	Pending
1090	1090	Current	ENSMGAG00000002755	11112009	protein_coding					Pending
1091	1091	Current	ENSMGAG00000002756	11112009	protein_coding				Connectin/titin Fragment [Gallus gallus] [Meleagris gallopavo]	Pending
1092	1092	Current	ENSMGAG00000002759	11112009	protein_coding					Pending
1093	1093	Current	ENSMGAG00000002769	11112009	protein_coding				isocitrate dehydrogenase 3, beta subunit [Gallus gallus] [Meleagris gallopavo]	Pending
1094	1094	Current	ENSMGAG00000002772	11112009	protein_coding					Pending
1095	1095	Current	ENSMGAG00000002774	11112009	protein_coding				chromobox homolog 1 (HP1 beta homolog Drosophila ) [Gallus gallus] [Meleagris gallopavo]	Pending
1096	1096	Current	ENSMGAG00000002775	11112009	protein_coding					Pending
1097	1097	Current	ENSMGAG00000002778	11112009	protein_coding				trans-2,3-enoyl-CoA reductase [Gallus gallus] [Meleagris gallopavo]	Pending
1098	1098	Current	ENSMGAG00000002784	11112009	pseudogene					Pending
1099	1099	Current	ENSMGAG00000002785	11112009	protein_coding					Pending
1100	1100	Current	ENSMGAG00000002791	11112009	protein_coding				hypothetical LOC418339 [Gallus gallus] [Meleagris gallopavo]	Pending
1101	1101	Current	ENSMGAG00000002792	11112009	protein_coding					Pending
1102	1102	Current	ENSMGAG00000002795	11112009	protein_coding					Pending
1103	1103	Current	ENSMGAG00000002798	11112009	snoRNA					Pending
1104	1104	Current	ENSMGAG00000002806	11112009	protein_coding					Pending
1105	1105	Current	ENSMGAG00000002811	11112009	protein_coding					Pending
1106	1106	Current	ENSMGAG00000002819	11112009	protein_coding				similar to MGC83845 protein [Gallus gallus] [Meleagris gallopavo]	Pending
1107	1107	Current	ENSMGAG00000002820	11112009	protein_coding				similar to Myotubularin related protein 9 [Gallus gallus] [Meleagris gallopavo]	Pending
1108	1108	Current	ENSMGAG00000002832	11112009	protein_coding					Pending
1109	1109	Current	ENSMGAG00000002841	11112009	protein_coding					Pending
1110	1110	Current	ENSMGAG00000002845	11112009	protein_coding					Pending
1111	1111	Current	ENSMGAG00000002850	11112009	protein_coding					Pending
1112	1112	Current	ENSMGAG00000002861	11112009	protein_coding				hypothetical protein LOC771706 [Gallus gallus] [Meleagris gallopavo]	Pending
1113	1113	Current	ENSMGAG00000002863	11112009	protein_coding					Pending
1114	1114	Current	ENSMGAG00000002865	11112009	protein_coding					Pending
1115	1115	Current	ENSMGAG00000002869	11112009	protein_coding				hypothetical LOC425531 [Gallus gallus] [Meleagris gallopavo]	Pending
1116	1116	Current	ENSMGAG00000002871	11112009	protein_coding				hypothetical LOC418564 [Gallus gallus] [Meleagris gallopavo]	Pending
1117	1117	Current	ENSMGAG00000002874	11112009	protein_coding				similar to claudin 15 [Gallus gallus] [Meleagris gallopavo]	Pending
1118	1118	Current	ENSMGAG00000002877	11112009	protein_coding					Pending
1119	1119	Current	ENSMGAG00000002902	11112009	protein_coding					Pending
1120	1120	Current	ENSMGAG00000002905	11112009	protein_coding				hypothetical protein LOC769463 [Gallus gallus] [Meleagris gallopavo]	Pending
1121	1121	Current	ENSMGAG00000002906	11112009	protein_coding					Pending
1122	1122	Current	ENSMGAG00000002910	11112009	snRNA				snRNA; chromosome 15 open reading frame 52 [Gallus gallus] [Meleagris gallopavo]	Pending
1123	1123	Current	ENSMGAG00000002913	11112009	protein_coding				Beta3-glucuronyltransferase Fragment [Gallus gallus] [Meleagris gallopavo]	Pending
1124	1124	Current	ENSMGAG00000002916	11112009	protein_coding				Gallinacin-8 Precursor (Gal 8)(Beta-defensin 8)(Gallinacin-12)(Gal-12) [Gallus gallus] [Meleagris gallopavo]	Pending
1125	1125	Current	ENSMGAG00000002918	11112009	protein_coding				Gallinacin-6 Precursor (Gal 6)(Beta-defensin 6)(Gallinacin-4)(Gal-4) [Gallus gallus] [Meleagris gallopavo]	Pending
1126	1126	Current	ENSMGAG00000002921	11112009	protein_coding				coiled-coil domain containing 141 [Gallus gallus] [Meleagris gallopavo]	Pending
1127	1127	Current	ENSMGAG00000002922	11112009	protein_coding				similar to Cdc42 GTPase-activating protein [Gallus gallus] [Meleagris gallopavo]	Pending
1128	1128	Current	ENSMGAG00000002932	11112009	protein_coding				similar to similar to Hypothetical protein MGC66455 [Gallus gallus] [Meleagris gallopavo]	Pending
1129	1129	Current	ENSMGAG00000002940	11112009	protein_coding				hypothetical LOC428778 [Gallus gallus] [Meleagris gallopavo]	Pending
1130	1130	Current	ENSMGAG00000002943	11112009	protein_coding					Pending
1131	1131	Current	ENSMGAG00000002946	11112009	protein_coding					Pending
1132	1132	Current	ENSMGAG00000002954	11112009	protein_coding				DEAH (Asp-Glu-Ala-His) box polypeptide 8 [Gallus gallus] [Meleagris gallopavo]	Pending
1133	1133	Current	ENSMGAG00000002959	11112009	protein_coding				diacylglycerol kinase, kappa [Gallus gallus] [Meleagris gallopavo]	Pending
1134	1134	Current	ENSMGAG00000002963	11112009	protein_coding					Pending
1135	1135	Current	ENSMGAG00000002965	11112009	protein_coding				Cdc42 GTPase-activating protein [Gallus gallus] [Meleagris gallopavo]	Pending
1136	1136	Current	ENSMGAG00000002967	11112009	protein_coding				similar to membrane guanylyl cyclase OcGC8 [Gallus gallus] [Meleagris gallopavo]	Pending
1137	1137	Current	ENSMGAG00000002969	11112009	protein_coding					Pending
1138	1138	Current	ENSMGAG00000002979	11112009	protein_coding				putative NK receptor [Gallus gallus] [Meleagris gallopavo]	Pending
1139	1139	Current	ENSMGAG00000002980	11112009	protein_coding				ADP-ribosylation factor-like 13A [Gallus gallus] [Meleagris gallopavo]	Pending
1140	1140	Current	ENSMGAG00000002981	11112009	protein_coding					Pending
1141	1141	Current	ENSMGAG00000002993	11112009	protein_coding					Pending
1142	1142	Current	ENSMGAG00000002996	11112009	protein_coding					Pending
1143	1143	Current	ENSMGAG00000002997	11112009	protein_coding				60S acidic ribosomal protein P1 [Gallus gallus] [Meleagris gallopavo]	Pending
1144	1144	Current	ENSMGAG00000003001	11112009	protein_coding					Pending
1145	1145	Current	ENSMGAG00000003005	11112009	protein_coding					Pending
1146	1146	Current	ENSMGAG00000003011	11112009	protein_coding					Pending
1147	1147	Current	ENSMGAG00000003012	11112009	protein_coding					Pending
1148	1148	Current	ENSMGAG00000003016	11112009	protein_coding					Pending
1149	1149	Current	ENSMGAG00000003023	11112009	protein_coding				WD repeat domain 54 [Gallus gallus] [Meleagris gallopavo]	Pending
1150	1150	Current	ENSMGAG00000003042	11112009	protein_coding					Pending
1151	1151	Current	ENSMGAG00000003050	11112009	snoRNA				snoRNA; similar to Lymphoid-restricted membrane protein [Gallus gallus] [Meleagris gallopavo]	Pending
1152	1152	Current	ENSMGAG00000003051	11112009	protein_coding				hypothetical protein LOC771077 [Gallus gallus] [Meleagris gallopavo]	Pending
1153	1153	Current	ENSMGAG00000003067	11112009	protein_coding					Pending
1154	1154	Current	ENSMGAG00000003069	11112009	protein_coding				Microfibrillar-associated protein 1 (Associated microfibril protein)(AMF) [Gallus gallus] [Meleagris gallopavo]	Pending
1155	1155	Current	ENSMGAG00000003080	11112009	protein_coding					Pending
1156	1156	Current	ENSMGAG00000003092	11112009	protein_coding				transmembrane protein 194A [Gallus gallus] [Meleagris gallopavo]	Pending
1157	1157	Current	ENSMGAG00000003093	11112009	protein_coding					Pending
1158	1158	Current	ENSMGAG00000003095	11112009	protein_coding					Pending
1159	1159	Current	ENSMGAG00000003098	11112009	protein_coding				epiplakin 1 [Gallus gallus] [Meleagris gallopavo]	10/11/2009
1160	1160	Current	ENSMGAG00000003103	11112009	protein_coding				similar to Cathepsin L, a [Gallus gallus] [Meleagris gallopavo]	Pending
1161	1161	Current	ENSMGAG00000003104	11112009	protein_coding					Pending
1162	1162	Current	ENSMGAG00000003105	11112009	protein_coding				receptor accessory protein 6 [Gallus gallus] [Meleagris gallopavo]	Pending
1163	1163	Current	ENSMGAG00000003106	11112009	protein_coding					Pending
1164	1164	Current	ENSMGAG00000003113	11112009	protein_coding				similar to hypothetical protein FLJ37396 [Gallus gallus] [Meleagris gallopavo]	Pending
1165	1165	Current	ENSMGAG00000003115	11112009	protein_coding					Pending
1166	1166	Current	ENSMGAG00000003119	11112009	protein_coding				similar to hypothetical protein FLJ37396 [Gallus gallus] [Meleagris gallopavo]	Pending
1167	1167	Current	ENSMGAG00000003123	11112009	protein_coding					Pending
1168	1168	Current	ENSMGAG00000003127	11112009	protein_coding					Pending
1169	1169	Current	ENSMGAG00000003131	11112009	protein_coding					Pending
1170	1170	Current	ENSMGAG00000003138	11112009	protein_coding					Pending
1171	1171	Current	ENSMGAG00000003141	11112009	protein_coding					Pending
1172	1172	Current	ENSMGAG00000003143	11112009	protein_coding					Pending
1173	1173	Current	ENSMGAG00000003144	11112009	protein_coding					Pending
1174	1174	Current	ENSMGAG00000003148	11112009	protein_coding					Pending
1175	1175	Current	ENSMGAG00000003152	11112009	protein_coding					Pending
1176	1176	Current	ENSMGAG00000003160	11112009	protein_coding					Pending
1177	1177	Current	ENSMGAG00000003175	11112009	protein_coding					Pending
1178	1178	Current	ENSMGAG00000003176	11112009	protein_coding				gonadotropin-releasing hormone receptor [Gallus gallus] [Meleagris gallopavo]	Pending
1179	1179	Current	ENSMGAG00000003179	11112009	protein_coding				hypothetical LOC426829 [Gallus gallus] [Meleagris gallopavo]	10/11/2009
1180	1180	Current	ENSMGAG00000003187	11112009	protein_coding					Pending
1181	1181	Current	ENSMGAG00000003188	11112009	protein_coding				general transcription factor II H, polypeptide 4 [Gallus gallus] [Meleagris gallopavo]	Pending
1182	1182	Current	ENSMGAG00000003189	11112009	protein_coding				hypothetical LOC426834 [Gallus gallus] [Meleagris gallopavo]	Pending
1183	1183	Current	ENSMGAG00000003206	11112009	protein_coding					Pending
1184	1184	Current	ENSMGAG00000003210	11112009	protein_coding				similar to organic solute transporter beta [Gallus gallus] [Meleagris gallopavo]	Pending
1185	1185	Current	ENSMGAG00000003211	11112009	protein_coding				ferredoxin-fold anticodon binding domain containing 1 [Gallus gallus] [Meleagris gallopavo]	Pending
1186	1186	Current	ENSMGAG00000003231	11112009	protein_coding					Pending
1187	1187	Current	ENSMGAG00000003232	11112009	protein_coding					Pending
1188	1188	Current	ENSMGAG00000003234	11112009	protein_coding				hypothetical LOC415529 [Gallus gallus] [Meleagris gallopavo]	Pending
1189	1189	Current	ENSMGAG00000003235	11112009	protein_coding				small glutamine-rich tetratricopeptide [Gallus gallus] [Meleagris gallopavo]	Pending
1190	1190	Current	ENSMGAG00000003236	11112009	protein_coding					Pending
1191	1191	Current	ENSMGAG00000003246	11112009	protein_coding				similar to Mannose-6-phosphate receptor binding protein 1 (Cargo selection protein TIP47) (47 kDa mannose 6-phosphate receptor-binding protein) (47 kDa MPR-binding protein) (Placental protein 17) [Gallus gallus] [Meleagris gallopavo]	Pending
1192	1192	Current	ENSMGAG00000003250	11112009	protein_coding				GEM interacting protein [Gallus gallus] [Meleagris gallopavo]	10/11/2009
1193	1193	Current	ENSMGAG00000003255	11112009	protein_coding					Pending
1194	1194	Current	ENSMGAG00000003268	11112009	protein_coding				hypothetical LOC418990 [Gallus gallus] [Meleagris gallopavo]	Pending
1195	1195	Current	ENSMGAG00000003273	11112009	protein_coding				nucleoredoxin-like 1 [Gallus gallus] [Meleagris gallopavo]	Pending
1196	1196	Current	ENSMGAG00000003274	11112009	protein_coding					Pending
1197	1197	Current	ENSMGAG00000003278	11112009	protein_coding				solute carrier family 27, member 1 [Gallus gallus] [Meleagris gallopavo]	Pending
1198	1198	Current	ENSMGAG00000003280	11112009	protein_coding					Pending
1199	1199	Current	ENSMGAG00000003281	11112009	protein_coding				SH3-binding domain kinase 1 [Gallus gallus] [Meleagris gallopavo]	Pending
1200	1200	Current	ENSMGAG00000003292	11112009	protein_coding				similar to ankyrin-repeat and fibronectin type III domain containing 1 [Gallus gallus] [Meleagris gallopavo]	Pending
1201	1201	Current	ENSMGAG00000003293	11112009	protein_coding					Pending
1202	1202	Current	ENSMGAG00000003295	11112009	protein_coding				LYR motif containing 2 [Gallus gallus] [Meleagris gallopavo]	Pending
1203	1203	Current	ENSMGAG00000003298	11112009	protein_coding					Pending
1204	1204	Current	ENSMGAG00000003305	11112009	protein_coding					Pending
1205	1205	Current	ENSMGAG00000003308	11112009	protein_coding				c-Maf-inducing protein [Gallus gallus] [Meleagris gallopavo]	Pending
1206	1206	Current	ENSMGAG00000003310	11112009	protein_coding				similar to Ectonucleoside triphosphate diphosphohydrolase 2 [Gallus gallus] [Meleagris gallopavo]	Pending
1207	1207	Current	ENSMGAG00000003320	11112009	protein_coding					Pending
1208	1208	Current	ENSMGAG00000003329	11112009	protein_coding					Pending
1209	1209	Current	ENSMGAG00000003335	11112009	protein_coding					Pending
1210	1210	Current	ENSMGAG00000003336	11112009	protein_coding				hypothetical LOC418355 [Gallus gallus] [Meleagris gallopavo]	Pending
1211	1211	Current	ENSMGAG00000003341	11112009	protein_coding				phospholipase A2, group X [Gallus gallus] [Meleagris gallopavo]	Pending
1212	1212	Current	ENSMGAG00000003353	11112009	protein_coding					Pending
1213	1213	Current	ENSMGAG00000003357	11112009	protein_coding					Pending
1214	1214	Current	ENSMGAG00000003359	11112009	protein_coding					Pending
1215	1215	Current	ENSMGAG00000003369	11112009	protein_coding				hypothetical LOC420352 [Gallus gallus] [Meleagris gallopavo]	Pending
1216	1216	Current	ENSMGAG00000003375	11112009	protein_coding					Pending
1217	1217	Current	ENSMGAG00000003378	11112009	protein_coding					Pending
1218	1218	Current	ENSMGAG00000003389	11112009	protein_coding					Pending
1219	1219	Current	ENSMGAG00000003397	11112009	protein_coding				Apovitellenin-1 Precursor (Apovitellenin I)(Very low density lipoprotein II)(Apo-VLDL-II)(Apo-II) [Gallus gallus] [Meleagris gallopavo]	Pending
1220	1220	Current	ENSMGAG00000003404	11112009	protein_coding					Pending
1221	1221	Current	ENSMGAG00000003405	11112009	protein_coding				cytochrome P450 3A80 [Gallus gallus] [Meleagris gallopavo]	Pending
1222	1222	Current	ENSMGAG00000003415	11112009	protein_coding				PREDICTED: Gallus gallus similar to glutamine synthetase (LOC417253), mRNA. [Gallus gallus] [Meleagris gallopavo]	Pending
1223	1223	Current	ENSMGAG00000003419	11112009	protein_coding					Pending
1224	1224	Current	ENSMGAG00000003423	11112009	protein_coding				solute carrier family 16, member 6 (monocarboxylic acid transporter 7) [Gallus gallus] [Meleagris gallopavo]	Pending
1225	1225	Current	ENSMGAG00000003425	11112009	protein_coding					Pending
1226	1226	Current	ENSMGAG00000003427	11112009	protein_coding				Nitric oxide synthase, inducible (EC 1.14.13.39)(Inducible NO synthase)(Inducible NOS)(iNOS)(NOS type II)(Macrophage NOS) [Gallus gallus] [Meleagris gallopavo]	Pending
1227	1227	Current	ENSMGAG00000003429	11112009	protein_coding					Pending
1228	1228	Current	ENSMGAG00000003430	11112009	protein_coding					Pending
1229	1229	Current	ENSMGAG00000003434	11112009	protein_coding				hypothetical gene supported by CR391210 [Gallus gallus] [Meleagris gallopavo]	Pending
1230	1230	Current	ENSMGAG00000003435	11112009	protein_coding				hypothetical gene supported by CR391210 [Gallus gallus] [Meleagris gallopavo]	Pending
1231	1231	Current	ENSMGAG00000003438	11112009	protein_coding					Pending
1232	1232	Current	ENSMGAG00000003446	11112009	protein_coding					Pending
1233	1233	Current	ENSMGAG00000003450	11112009	protein_coding				polycystic kidney disease 1-like 2 [Gallus gallus] [Meleagris gallopavo]	Pending
1234	1234	Current	ENSMGAG00000003452	11112009	protein_coding					Pending
1235	1235	Current	ENSMGAG00000003456	11112009	protein_coding				SET domain, bifurcated 1 [Gallus gallus] [Meleagris gallopavo]	Pending
1236	1236	Current	ENSMGAG00000003464	11112009	protein_coding				selenoprotein S [Gallus gallus] [Meleagris gallopavo]	Pending
1237	1237	Current	ENSMGAG00000003466	11112009	protein_coding					Pending
1238	1238	Current	ENSMGAG00000003467	11112009	protein_coding				mucin 1, cell surface associated [Gallus gallus] [Meleagris gallopavo]	Pending
1239	1239	Current	ENSMGAG00000003468	11112009	protein_coding				hypothetical gene supported by CR390941 [Gallus gallus] [Meleagris gallopavo]	Pending
1240	1240	Current	ENSMGAG00000003469	11112009	protein_coding					Pending
1241	1241	Current	ENSMGAG00000003474	11112009	protein_coding					Pending
1242	1242	Current	ENSMGAG00000003475	11112009	protein_coding				similar to alpha-aspartyl dipeptidase [Gallus gallus] [Meleagris gallopavo]	Pending
1243	1243	Current	ENSMGAG00000003487	11112009	protein_coding				hypothetical LOC415312 [Gallus gallus] [Meleagris gallopavo]	Pending
1244	1244	Current	ENSMGAG00000003490	11112009	protein_coding					Pending
1245	1245	Current	ENSMGAG00000003497	11112009	protein_coding				mucolipin 1 [Gallus gallus] [Meleagris gallopavo]	Pending
1246	1246	Current	ENSMGAG00000003503	11112009	protein_coding					Pending
1247	1247	Current	ENSMGAG00000003514	11112009	protein_coding					Pending
1248	1248	Current	ENSMGAG00000003528	11112009	protein_coding					Pending
1249	1249	Current	ENSMGAG00000003537	11112009	protein_coding				hypothetical protein LOC421792 [Gallus gallus] [Meleagris gallopavo]	Pending
1250	1250	Current	ENSMGAG00000003542	11112009	protein_coding				poly(rC) binding protein 3 [Gallus gallus] [Meleagris gallopavo]	Pending
1251	1251	Current	ENSMGAG00000003553	11112009	protein_coding					Pending
1252	1252	Current	ENSMGAG00000003579	11112009	protein_coding				Putative uncharacterized protein [Gallus gallus] [Meleagris gallopavo]	Pending
1253	1253	Current	ENSMGAG00000003580	11112009	protein_coding					Pending
1254	1254	Current	ENSMGAG00000003584	11112009	protein_coding				similar to Hypoxanthine phosphoribosyltransferase 1 (Lesch-Nyhan syndrome) [Gallus gallus] [Meleagris gallopavo]	Pending
1255	1255	Current	ENSMGAG00000003591	11112009	protein_coding					Pending
1256	1256	Current	ENSMGAG00000003596	11112009	protein_coding					Pending
1257	1257	Current	ENSMGAG00000003609	11112009	protein_coding				hypothetical LOC422270 [Gallus gallus] [Meleagris gallopavo]	Pending
1258	1258	Current	ENSMGAG00000003614	11112009	protein_coding				similar to ADAMTS18 protein [Gallus gallus] [Meleagris gallopavo]	Pending
1259	1259	Current	ENSMGAG00000003616	11112009	protein_coding				hypothetical protein LOC771298 [Gallus gallus] [Meleagris gallopavo]	Pending
1260	1260	Current	ENSMGAG00000003619	11112009	protein_coding					Pending
1261	1261	Current	ENSMGAG00000003622	11112009	protein_coding					Pending
1262	1262	Current	ENSMGAG00000003626	11112009	protein_coding					Pending
1263	1263	Current	ENSMGAG00000003630	11112009	protein_coding				similar to LOC397846 protein [Gallus gallus] [Meleagris gallopavo]	10/11/2009
1264	1264	Current	ENSMGAG00000003633	11112009	protein_coding				Myocyte-specific enhancer factor 2A [Gallus gallus] [Meleagris gallopavo]	Pending
1265	1265	Current	ENSMGAG00000003647	11112009	protein_coding				IKK interacting protein [Gallus gallus] [Meleagris gallopavo]	Pending
1266	1266	Current	ENSMGAG00000003650	11112009	protein_coding				hypothetical LOC417676 [Gallus gallus] [Meleagris gallopavo]	Pending
1267	1267	Current	ENSMGAG00000003654	11112009	protein_coding					Pending
1268	1268	Current	ENSMGAG00000003657	11112009	protein_coding				similar to hypothetical protein 4933429F08 [Gallus gallus] [Meleagris gallopavo]	Pending
1269	1269	Current	ENSMGAG00000003659	11112009	protein_coding					Pending
1270	1270	Current	ENSMGAG00000003667	11112009	protein_coding				similar to Sterile alpha motif domain containing 12 [Gallus gallus] [Meleagris gallopavo]	Pending
1271	1271	Current	ENSMGAG00000003673	11112009	protein_coding					Pending
1272	1272	Current	ENSMGAG00000003675	11112009	protein_coding					Pending
1273	1273	Current	ENSMGAG00000003676	11112009	protein_coding				similar to LOC496989 protein [Gallus gallus] [Meleagris gallopavo]	Pending
1274	1274	Current	ENSMGAG00000003680	11112009	protein_coding				similar to Sodium/hydrogen exchanger 2 (Na(+)/H(+) exchanger 2) (NHE-2) (Solute carrier family 9 member 2) [Gallus gallus] [Meleagris gallopavo]	Pending
1275	1275	Current	ENSMGAG00000003689	11112009	protein_coding				similar to ATP-binding cassette sub-family A member 9 [Gallus gallus] [Meleagris gallopavo]	Pending
1276	1276	Current	ENSMGAG00000003697	11112009	protein_coding				similar to ATP-binding cassette sub-family A member 9 [Gallus gallus] [Meleagris gallopavo]	Pending
1277	1277	Current	ENSMGAG00000003709	11112009	protein_coding				Non-histone chromosomal protein HMG-14A [Gallus gallus] [Meleagris gallopavo]	Pending
1278	1278	Current	ENSMGAG00000003712	11112009	protein_coding					Pending
1279	1279	Current	ENSMGAG00000003716	11112009	protein_coding				A kinase (PRKA) anchor protein (gravin) 12 [Gallus gallus] [Meleagris gallopavo]	Pending
1280	1280	Current	ENSMGAG00000003727	11112009	protein_coding				similar to Nfrl [Gallus gallus] [Meleagris gallopavo]	Pending
1281	1281	Current	ENSMGAG00000003730	11112009	protein_coding				galectin-related inter-fiber protein [Gallus gallus] [Meleagris gallopavo]	Pending
1282	1282	Current	ENSMGAG00000003731	11112009	protein_coding				general transcription factor IIA, 1-like [Gallus gallus] [Meleagris gallopavo]	Pending
1283	1283	Current	ENSMGAG00000003733	11112009	protein_coding				similar to g-protein coupled receptor [Gallus gallus] [Meleagris gallopavo]	Pending
1284	1284	Current	ENSMGAG00000003738	11112009	protein_coding					Pending
1285	1285	Current	ENSMGAG00000003746	11112009	protein_coding					Pending
1286	1286	Current	ENSMGAG00000003750	11112009	protein_coding					Pending
1287	1287	Current	ENSMGAG00000003752	11112009	protein_coding				membrane bound O-acyltransferase domain containing 5 [Gallus gallus] [Meleagris gallopavo]	Pending
1288	1288	Current	ENSMGAG00000003757	11112009	protein_coding					Pending
1289	1289	Current	ENSMGAG00000003769	11112009	protein_coding					Pending
1290	1290	Current	ENSMGAG00000003770	11112009	protein_coding					Pending
1291	1291	Current	ENSMGAG00000003771	11112009	protein_coding					Pending
1292	1292	Current	ENSMGAG00000003773	11112009	protein_coding					Pending
1293	1293	Current	ENSMGAG00000003774	11112009	protein_coding					Pending
1294	1294	Current	ENSMGAG00000003777	11112009	protein_coding					Pending
1295	1295	Current	ENSMGAG00000003779	11112009	protein_coding					Pending
1296	1296	Current	ENSMGAG00000003780	11112009	protein_coding				hypothetical protein LOC771497 [Gallus gallus] [Meleagris gallopavo]	Pending
1297	1297	Current	ENSMGAG00000003784	11112009	protein_coding					Pending
1298	1298	Current	ENSMGAG00000003785	11112009	protein_coding					Pending
1299	1299	Current	ENSMGAG00000003787	11112009	protein_coding					Pending
1300	1300	Current	ENSMGAG00000003788	11112009	protein_coding					Pending
1301	1301	Current	ENSMGAG00000003789	11112009	protein_coding					Pending
1302	1302	Current	ENSMGAG00000003791	11112009	protein_coding					Pending
1303	1303	Current	ENSMGAG00000003797	11112009	protein_coding					Pending
1304	1304	Current	ENSMGAG00000003799	11112009	protein_coding					Pending
1305	1305	Current	ENSMGAG00000003801	11112009	protein_coding				PREDICTED: Gallus gallus similar to ligase I (LOC430516), mRNA. [Gallus gallus] [Meleagris gallopavo]	Pending
1306	1306	Current	ENSMGAG00000003803	11112009	protein_coding				hypothetical protein LOC425215 [Gallus gallus] [Meleagris gallopavo]	Pending
1307	1307	Current	ENSMGAG00000003804	11112009	protein_coding					Pending
1308	1308	Current	ENSMGAG00000003805	11112009	pseudogene				pseudogene; apolipoprotein A-I binding protein [Gallus gallus] [Meleagris gallopavo]	Pending
1309	1309	Current	ENSMGAG00000003808	11112009	protein_coding					Pending
1310	1310	Current	ENSMGAG00000003810	11112009	protein_coding					Pending
1311	1311	Current	ENSMGAG00000003815	11112009	protein_coding				hypothetical LOC427509 [Gallus gallus] [Meleagris gallopavo]	Pending
1312	1312	Current	ENSMGAG00000003816	11112009	protein_coding				cold inducible RNA binding protein [Gallus gallus] [Meleagris gallopavo]	Pending
1313	1313	Current	ENSMGAG00000003828	11112009	protein_coding					Pending
1314	1314	Current	ENSMGAG00000003834	11112009	protein_coding				transmembrane protein 79 [Gallus gallus] [Meleagris gallopavo]	Pending
1315	1315	Current	ENSMGAG00000003837	11112009	protein_coding					Pending
1316	1316	Current	ENSMGAG00000003839	11112009	protein_coding					Pending
1317	1317	Current	ENSMGAG00000003844	11112009	protein_coding					Pending
1318	1318	Current	ENSMGAG00000003852	11112009	protein_coding					Pending
1319	1319	Current	ENSMGAG00000003860	11112009	protein_coding				similar to IKAP [Gallus gallus] [Meleagris gallopavo]	Pending
1320	1320	Current	ENSMGAG00000003861	11112009	protein_coding					Pending
1321	1321	Current	ENSMGAG00000003862	11112009	protein_coding				glucosidase, alpha; acid (Pompe disease, glycogen storage disease type II) [Gallus gallus] [Meleagris gallopavo]	Pending
1322	1322	Current	ENSMGAG00000003864	11112009	protein_coding				similar to ALR [Gallus gallus] [Meleagris gallopavo]	Pending
1323	1323	Current	ENSMGAG00000003872	11112009	protein_coding					Pending
1324	1324	Current	ENSMGAG00000003876	11112009	protein_coding				TNF-related apoptosis inducing ligand-like protein [Gallus gallus] [Meleagris gallopavo]	Pending
1325	1325	Current	ENSMGAG00000003877	11112009	protein_coding					Pending
1326	1326	Current	ENSMGAG00000003878	11112009	protein_coding				hypothetical protein LOC425058 [Gallus gallus] [Meleagris gallopavo]	Pending
1327	1327	Current	ENSMGAG00000003879	11112009	protein_coding				StAR-related lipid transfer (START) domain containing 3 [Gallus gallus] [Meleagris gallopavo]	Pending
1328	1328	Current	ENSMGAG00000003883	11112009	protein_coding					Pending
1329	1329	Current	ENSMGAG00000003887	11112009	protein_coding					Pending
1330	1330	Current	ENSMGAG00000003888	11112009	miRNA				miRNA;	Pending
1331	1331	Current	ENSMGAG00000003891	11112009	protein_coding					Pending
1332	1332	Current	ENSMGAG00000003896	11112009	protein_coding				hypothetical LOC426064 [Gallus gallus] [Meleagris gallopavo]	10/11/2009
1333	1333	Current	ENSMGAG00000003897	11112009	protein_coding					Pending
1334	1334	Current	ENSMGAG00000003902	11112009	protein_coding					Pending
1335	1335	Current	ENSMGAG00000003903	11112009	protein_coding				hypothetical protein LOC770892 [Gallus gallus] [Meleagris gallopavo]	Pending
1336	1336	Current	ENSMGAG00000003915	11112009	protein_coding					Pending
1337	1337	Current	ENSMGAG00000003916	11112009	protein_coding				glycolipid transfer protein [Gallus gallus] [Meleagris gallopavo]	Pending
1338	1338	Current	ENSMGAG00000003921	11112009	protein_coding					Pending
1339	1339	Current	ENSMGAG00000003929	11112009	protein_coding					Pending
1340	1340	Current	ENSMGAG00000003930	11112009	protein_coding					Pending
1341	1341	Current	ENSMGAG00000003934	11112009	protein_coding					Pending
1342	1342	Current	ENSMGAG00000003935	11112009	protein_coding					Pending
1343	1343	Current	ENSMGAG00000003943	11112009	protein_coding				similar to scavenger-receptor protein [Gallus gallus] [Meleagris gallopavo]	10/11/2009
1344	1344	Current	ENSMGAG00000003945	11112009	protein_coding				hypothetical LOC421732 [Gallus gallus] [Meleagris gallopavo]	Pending
1345	1345	Current	ENSMGAG00000003949	11112009	protein_coding					Pending
1346	1346	Current	ENSMGAG00000003950	11112009	protein_coding					Pending
1347	1347	Current	ENSMGAG00000003954	11112009	protein_coding					Pending
1348	1348	Current	ENSMGAG00000003956	11112009	protein_coding					Pending
1349	1349	Current	ENSMGAG00000003965	11112009	miRNA				miRNA;	Pending
1350	1350	Current	ENSMGAG00000003969	11112009	protein_coding				hypothetical LOC428618 [Gallus gallus] [Meleagris gallopavo]	Pending
1351	1351	Current	ENSMGAG00000003976	11112009	protein_coding				similar to LOC443683 protein [Gallus gallus] [Meleagris gallopavo]	Pending
1352	1352	Current	ENSMGAG00000003977	11112009	protein_coding					Pending
1353	1353	Current	ENSMGAG00000003979	11112009	protein_coding					Pending
1354	1354	Current	ENSMGAG00000003981	11112009	protein_coding					Pending
1355	1355	Current	ENSMGAG00000003985	11112009	protein_coding				chromosome 10 open reading frame 112 [Gallus gallus] [Meleagris gallopavo]	Pending
1356	1356	Current	ENSMGAG00000003988	11112009	protein_coding				chromosome 10 open reading frame 112 [Gallus gallus] [Meleagris gallopavo]	Pending
1357	1357	Current	ENSMGAG00000003992	11112009	protein_coding				ENS-1 [Gallus gallus] [Meleagris gallopavo]	Pending
1358	1358	Current	ENSMGAG00000004004	11112009	snoRNA				snoRNA; ribosomal protein L23a [Gallus gallus] [Meleagris gallopavo]	Pending
1359	1359	Current	ENSMGAG00000004005	11112009	protein_coding					Pending
1360	1360	Current	ENSMGAG00000004013	11112009	protein_coding					Pending
1361	1361	Current	ENSMGAG00000004027	11112009	protein_coding				similar to vest-1 [Gallus gallus] [Meleagris gallopavo]	Pending
1362	1362	Current	ENSMGAG00000004031	11112009	protein_coding					Pending
1363	1363	Current	ENSMGAG00000004037	11112009	protein_coding				similar to KIAA0672 gene product [Gallus gallus] [Meleagris gallopavo]	Pending
1364	1364	Current	ENSMGAG00000004038	11112009	miRNA					Pending
1365	1365	Current	ENSMGAG00000004039	11112009	protein_coding					Pending
1366	1366	Current	ENSMGAG00000004042	11112009	miRNA				miRNA;	Pending
1367	1367	Current	ENSMGAG00000004045	11112009	protein_coding				hypothetical LOC423451 [Gallus gallus] [Meleagris gallopavo]	Pending
1368	1368	Current	ENSMGAG00000004048	11112009	protein_coding				hypothetical protein LOC768764 [Gallus gallus] [Meleagris gallopavo]	Pending
1369	1369	Current	ENSMGAG00000004050	11112009	protein_coding				F-box and WD repeat domain containing 10 [Gallus gallus] [Meleagris gallopavo]	Pending
1370	1370	Current	ENSMGAG00000004058	11112009	protein_coding				hypothetical LOC416212 [Gallus gallus] [Meleagris gallopavo]	Pending
1371	1371	Current	ENSMGAG00000004060	11112009	protein_coding					Pending
1372	1372	Current	ENSMGAG00000004061	11112009	protein_coding					Pending
1373	1373	Current	ENSMGAG00000004062	11112009	protein_coding					Pending
1374	1374	Current	ENSMGAG00000004066	11112009	protein_coding					Pending
1375	1375	Current	ENSMGAG00000004077	11112009	protein_coding				Vertebrate ancient opsin [Gallus gallus] [Meleagris gallopavo]	Pending
1376	1376	Current	ENSMGAG00000004081	11112009	protein_coding				similar to serotonin transporter a [Gallus gallus] [Meleagris gallopavo]	Pending
1377	1377	Current	ENSMGAG00000004086	11112009	protein_coding					Pending
1378	1378	Current	ENSMGAG00000004088	11112009	protein_coding					Pending
1379	1379	Current	ENSMGAG00000004091	11112009	protein_coding				hypothetical protein LOC769642 [Gallus gallus] [Meleagris gallopavo]	Pending
1380	1380	Current	ENSMGAG00000004092	11112009	protein_coding				hypothetical LOC417325 [Gallus gallus] [Meleagris gallopavo]	Pending
1381	1381	Current	ENSMGAG00000004113	11112009	protein_coding					Pending
1382	1382	Current	ENSMGAG00000004120	11112009	protein_coding					Pending
1383	1383	Current	ENSMGAG00000004125	11112009	protein_coding					Pending
1384	1384	Current	ENSMGAG00000004134	11112009	protein_coding				phosphatidic acid phosphatase type 2 [Gallus gallus] [Meleagris gallopavo]	Pending
1385	1385	Current	ENSMGAG00000004136	11112009	protein_coding				similar to testis specific leucine rich repeat protein [Gallus gallus] [Meleagris gallopavo]	Pending
1386	1386	Current	ENSMGAG00000004141	11112009	protein_coding				14-3-3 protein epsilon (14-3-3E) [Gallus gallus] [Meleagris gallopavo]	Pending
1387	1387	Current	ENSMGAG00000004143	11112009	protein_coding				plasticity related gene 1 [Gallus gallus] [Meleagris gallopavo]	Pending
1388	1388	Current	ENSMGAG00000004147	11112009	protein_coding				hypothetical gene supported by CR353957 [Gallus gallus] [Meleagris gallopavo]	Pending
1389	1389	Current	ENSMGAG00000004154	11112009	protein_coding				hypothetical LOC418298 [Gallus gallus] [Meleagris gallopavo]	Pending
1390	1390	Current	ENSMGAG00000004155	11112009	protein_coding				similar to iron binding protein [Gallus gallus] [Meleagris gallopavo]	Pending
1391	1391	Current	ENSMGAG00000004160	11112009	protein_coding					Pending
1392	1392	Current	ENSMGAG00000004165	11112009	protein_coding					Pending
1393	1393	Current	ENSMGAG00000004168	11112009	protein_coding					Pending
1394	1394	Current	ENSMGAG00000004177	11112009	protein_coding					Pending
1395	1395	Current	ENSMGAG00000004182	11112009	protein_coding					Pending
1396	1396	Current	ENSMGAG00000004183	11112009	protein_coding					Pending
1397	1397	Current	ENSMGAG00000004187	11112009	protein_coding					Pending
1398	1398	Current	ENSMGAG00000004190	11112009	protein_coding				similar to ST3A1 [Gallus gallus] [Meleagris gallopavo]	Pending
1399	1399	Current	ENSMGAG00000004194	11112009	protein_coding				hypothetical LOC417937 [Gallus gallus] [Meleagris gallopavo]	Pending
1400	1400	Current	ENSMGAG00000004199	11112009	protein_coding					Pending
1401	1401	Current	ENSMGAG00000004202	11112009	protein_coding				similar to MGC80370 protein [Gallus gallus] [Meleagris gallopavo]	Pending
1402	1402	Current	ENSMGAG00000004217	11112009	protein_coding					Pending
1403	1403	Current	ENSMGAG00000004228	11112009	protein_coding					Pending
1404	1404	Current	ENSMGAG00000004230	11112009	protein_coding					Pending
1405	1405	Current	ENSMGAG00000004242	11112009	protein_coding				Nedd4 binding protein 3 [Gallus gallus] [Meleagris gallopavo]	Pending
1406	1406	Current	ENSMGAG00000004256	11112009	protein_coding					Pending
1407	1407	Current	ENSMGAG00000004260	11112009	protein_coding					Pending
1408	1408	Current	ENSMGAG00000004262	11112009	protein_coding				hypothetical protein LOC769546 [Gallus gallus] [Meleagris gallopavo]	Pending
1409	1409	Current	ENSMGAG00000004273	11112009	protein_coding					Pending
1410	1410	Current	ENSMGAG00000004299	11112009	protein_coding				similar to hypothetical protein FLJ32658 [Gallus gallus] [Meleagris gallopavo]	Pending
1411	1411	Current	ENSMGAG00000004304	11112009	protein_coding					Pending
1412	1412	Current	ENSMGAG00000004306	11112009	protein_coding				similar to Osteocalcin precursor (Gamma-carboxyglutamic acid-containing protein) (Bone Gla-protein) (BGP) [Gallus gallus] [Meleagris gallopavo]	Pending
1413	1413	Current	ENSMGAG00000004308	11112009	protein_coding					Pending
1414	1414	Current	ENSMGAG00000004337	11112009	protein_coding				Histone H1 [Gallus gallus] [Meleagris gallopavo]	Pending
1415	1415	Current	ENSMGAG00000004340	11112009	protein_coding					Pending
1416	1416	Current	ENSMGAG00000004346	11112009	protein_coding				similar to vesicle amine transport protein 1; membrane protein of cholinergic synaptic vesicles; synaptic vesicle membrane protein VAT-1 homolog [Gallus gallus] [Meleagris gallopavo]	Pending
1417	1417	Current	ENSMGAG00000004356	11112009	protein_coding					Pending
1418	1418	Current	ENSMGAG00000004360	11112009	protein_coding					Pending
1419	1419	Current	ENSMGAG00000004364	11112009	protein_coding				similar to CD163v3 [Gallus gallus] [Meleagris gallopavo]	Pending
1420	1420	Current	ENSMGAG00000004370	11112009	protein_coding				similar to Nf2a [Gallus gallus] [Meleagris gallopavo]	Pending
1421	1421	Current	ENSMGAG00000004372	11112009	pseudogene				pseudogene; GCN1 general control of amino-acid synthesis 1-like 1 (yeast) [Gallus gallus] [Meleagris gallopavo]	Pending
1422	1422	Current	ENSMGAG00000004374	11112009	protein_coding				hypothetical LOC427371 [Gallus gallus] [Meleagris gallopavo]	Pending
1423	1423	Current	ENSMGAG00000004376	11112009	protein_coding					Pending
1424	1424	Current	ENSMGAG00000004377	11112009	protein_coding				LOC417962 [Gallus gallus] [Meleagris gallopavo]	Pending
1425	1425	Current	ENSMGAG00000004384	11112009	protein_coding					Pending
1426	1426	Current	ENSMGAG00000004389	11112009	protein_coding					Pending
1427	1427	Current	ENSMGAG00000004390	11112009	protein_coding				PREDICTED: Gallus gallus similar to Paroxysmal nonkinesiogenic dyskinesia (LOC424219), mRNA. [Gallus gallus] [Meleagris gallopavo]	Pending
1428	1428	Current	ENSMGAG00000004394	11112009	protein_coding				DET1- and DDB1-associated protein 1 [Gallus gallus] [Meleagris gallopavo]	Pending
1429	1429	Current	ENSMGAG00000004395	11112009	protein_coding				hypothetical LOC416215 [Gallus gallus] [Meleagris gallopavo]	Pending
1430	1430	Current	ENSMGAG00000004396	11112009	protein_coding					Pending
1431	1431	Current	ENSMGAG00000004398	11112009	protein_coding				transmembrane protein 16H [Gallus gallus] [Meleagris gallopavo]	Pending
1432	1432	Current	ENSMGAG00000004403	11112009	protein_coding					Pending
1433	1433	Current	ENSMGAG00000004407	11112009	protein_coding				hypothetical LOC417531 [Gallus gallus] [Meleagris gallopavo]	Pending
1434	1434	Current	ENSMGAG00000004425	11112009	protein_coding					Pending
1435	1435	Current	ENSMGAG00000004426	11112009	protein_coding					Pending
1436	1436	Current	ENSMGAG00000004427	11112009	protein_coding					Pending
1437	1437	Current	ENSMGAG00000004430	11112009	pseudogene					Pending
1438	1438	Current	ENSMGAG00000004431	11112009	protein_coding				transient receptor potential cation channel, subfamily V, member 6 [Gallus gallus] [Meleagris gallopavo]	Pending
1439	1439	Current	ENSMGAG00000004437	11112009	protein_coding				hypothetical LOC769392 [Gallus gallus] [Meleagris gallopavo]	Pending
1440	1440	Current	ENSMGAG00000004438	11112009	protein_coding					Pending
1441	1441	Current	ENSMGAG00000004440	11112009	protein_coding					Pending
1442	1442	Current	ENSMGAG00000004442	11112009	protein_coding					Pending
1443	1443	Current	ENSMGAG00000004445	11112009	protein_coding				similar to KIAA0746 protein [Gallus gallus] [Meleagris gallopavo]	Pending
1444	1444	Current	ENSMGAG00000004454	11112009	protein_coding				hypothetical LOC427933 [Gallus gallus] [Meleagris gallopavo]	Pending
1445	1445	Current	ENSMGAG00000004455	11112009	protein_coding					Pending
1446	1446	Current	ENSMGAG00000004456	11112009	protein_coding					Pending
1447	1447	Current	ENSMGAG00000004457	11112009	protein_coding				hypothetical LOC416638 [Gallus gallus] [Meleagris gallopavo]	Pending
1448	1448	Current	ENSMGAG00000004458	11112009	protein_coding					Pending
1449	1449	Current	ENSMGAG00000004467	11112009	protein_coding					Pending
1450	1450	Current	ENSMGAG00000004471	11112009	protein_coding					Pending
1451	1451	Current	ENSMGAG00000004474	11112009	protein_coding					Pending
1452	1452	Current	ENSMGAG00000004482	11112009	protein_coding					Pending
1453	1453	Current	ENSMGAG00000004485	11112009	protein_coding					Pending
1454	1454	Current	ENSMGAG00000004486	11112009	protein_coding					Pending
1455	1455	Current	ENSMGAG00000004492	11112009	protein_coding					Pending
1456	1456	Current	ENSMGAG00000004504	11112009	protein_coding					Pending
1457	1457	Current	ENSMGAG00000004505	11112009	protein_coding					Pending
1458	1458	Current	ENSMGAG00000004513	11112009	protein_coding				Green-sensitive opsin (Green cone photoreceptor pigment) [Gallus gallus] [Meleagris gallopavo]	Pending
1459	1459	Current	ENSMGAG00000004514	11112009	protein_coding					Pending
1460	1460	Current	ENSMGAG00000004517	11112009	protein_coding				hypothetical gene supported by CR406281 [Gallus gallus] [Meleagris gallopavo]	Pending
1461	1461	Current	ENSMGAG00000004519	11112009	snoRNA					Pending
1462	1462	Current	ENSMGAG00000004525	11112009	protein_coding					Pending
1463	1463	Current	ENSMGAG00000004531	11112009	protein_coding					Pending
1464	1464	Current	ENSMGAG00000004532	11112009	protein_coding				Gallinacin-10 Precursor (Gal-10)(Beta-defensin 10)(Gallinacin-8)(Gal-8) [Gallus gallus] [Meleagris gallopavo]	Pending
1465	1465	Current	ENSMGAG00000004534	11112009	protein_coding					Pending
1466	1466	Current	ENSMGAG00000004544	11112009	protein_coding				Gallinacin-11 Precursor (Gal-11)(Beta-defensin 11) [Gallus gallus] [Meleagris gallopavo]	Pending
1467	1467	Current	ENSMGAG00000004545	11112009	protein_coding				Trypsin II-P29 Precursor (EC 3.4.21.4) [Gallus gallus] [Meleagris gallopavo]	Pending
1468	1468	Current	ENSMGAG00000004546	11112009	protein_coding					Pending
1469	1469	Current	ENSMGAG00000004549	11112009	protein_coding				Gallinacin-12 Precursor (Gal-12)(Beta-defensin 12)(Gallinacin-10)(Gal-10) [Gallus gallus] [Meleagris gallopavo]	Pending
1470	1470	Current	ENSMGAG00000004550	11112009	protein_coding					Pending
1471	1471	Current	ENSMGAG00000004551	11112009	protein_coding				Heme transporter HRG1 (Heme-responsive gene 1 protein homolog)(HRG-1)(Solute carrier family 48 member 1) [Gallus gallus] [Meleagris gallopavo]	Pending
1472	1472	Current	ENSMGAG00000004553	11112009	protein_coding				melanoma associated antigen (mutated) 1 [Gallus gallus] [Meleagris gallopavo]	Pending
1473	1473	Current	ENSMGAG00000004555	11112009	protein_coding				Mediator of RNA polymerase II transcription subunit 24 (Mediator complex subunit 24) [Gallus gallus] [Meleagris gallopavo]	Pending
1474	1474	Current	ENSMGAG00000004557	11112009	protein_coding					Pending
1475	1475	Current	ENSMGAG00000004562	11112009	protein_coding					Pending
1476	1476	Current	ENSMGAG00000004570	11112009	miRNA					Pending
1477	1477	Current	ENSMGAG00000004572	11112009	protein_coding				SUMO1/sentrin specific peptidase 1 [Gallus gallus] [Meleagris gallopavo]	Pending
1478	1478	Current	ENSMGAG00000004576	11112009	protein_coding					Pending
1479	1479	Current	ENSMGAG00000004577	11112009	protein_coding					Pending
1480	1480	Current	ENSMGAG00000004580	11112009	pseudogene					Pending
1481	1481	Current	ENSMGAG00000004581	11112009	protein_coding					Pending
1482	1482	Current	ENSMGAG00000004583	11112009	protein_coding					Pending
1483	1483	Current	ENSMGAG00000004585	11112009	protein_coding					Pending
1484	1484	Current	ENSMGAG00000004586	11112009	protein_coding				similar to Histone H2B [Gallus gallus] [Meleagris gallopavo]	Pending
1485	1485	Current	ENSMGAG00000004591	11112009	protein_coding					Pending
1486	1486	Current	ENSMGAG00000004594	11112009	pseudogene					Pending
1487	1487	Current	ENSMGAG00000004602	11112009	protein_coding					Pending
1488	1488	Current	ENSMGAG00000004614	11112009	protein_coding					Pending
1489	1489	Current	ENSMGAG00000004619	11112009	protein_coding					Pending
1490	1490	Current	ENSMGAG00000004620	11112009	protein_coding					Pending
1491	1491	Current	ENSMGAG00000004624	11112009	protein_coding					Pending
1492	1492	Current	ENSMGAG00000004635	11112009	protein_coding					Pending
1493	1493	Current	ENSMGAG00000004639	11112009	protein_coding				testis specific, 10 [Gallus gallus] [Meleagris gallopavo]	Pending
1494	1494	Current	ENSMGAG00000004642	11112009	protein_coding					Pending
1495	1495	Current	ENSMGAG00000004649	11112009	protein_coding				dachsous 1 (Drosophila) [Gallus gallus] [Meleagris gallopavo]	Pending
1496	1496	Current	ENSMGAG00000004650	11112009	protein_coding					Pending
1497	1497	Current	ENSMGAG00000004651	11112009	protein_coding					Pending
1498	1498	Current	ENSMGAG00000004653	11112009	protein_coding					Pending
1499	1499	Current	ENSMGAG00000004655	11112009	protein_coding					Pending
1500	1500	Current	ENSMGAG00000004657	11112009	protein_coding				annexin A10 [Gallus gallus] [Meleagris gallopavo]	Pending
1501	1501	Current	ENSMGAG00000004660	11112009	protein_coding					Pending
1502	1502	Current	ENSMGAG00000004667	11112009	protein_coding					Pending
1503	1503	Current	ENSMGAG00000004673	11112009	protein_coding				hypothetical LOC422427 [Gallus gallus] [Meleagris gallopavo]	Pending
1504	1504	Current	ENSMGAG00000004674	11112009	protein_coding				hypothetical protein LOC770010 [Gallus gallus] [Meleagris gallopavo]	Pending
1505	1505	Current	ENSMGAG00000004678	11112009	protein_coding					Pending
1506	1506	Current	ENSMGAG00000004681	11112009	protein_coding				prune homolog (Drosophila) [Gallus gallus] [Meleagris gallopavo]	Pending
1507	1507	Current	ENSMGAG00000004687	11112009	protein_coding					Pending
1508	1508	Current	ENSMGAG00000004690	11112009	protein_coding				hypothetical LOC431355 [Gallus gallus] [Meleagris gallopavo]	Pending
1509	1509	Current	ENSMGAG00000004691	11112009	protein_coding					Pending
1510	1510	Current	ENSMGAG00000004692	11112009	protein_coding					Pending
1511	1511	Current	ENSMGAG00000004695	11112009	protein_coding					Pending
1512	1512	Current	ENSMGAG00000004696	11112009	protein_coding					Pending
1513	1513	Current	ENSMGAG00000004697	11112009	protein_coding				avidin related protein 2 [Gallus gallus] [Meleagris gallopavo]	Pending
1514	1514	Current	ENSMGAG00000004699	11112009	protein_coding				hypothetical LOC415728 [Gallus gallus] [Meleagris gallopavo]	Pending
1515	1515	Current	ENSMGAG00000004707	11112009	protein_coding					Pending
1516	1516	Current	ENSMGAG00000004708	11112009	protein_coding					Pending
1517	1517	Current	ENSMGAG00000004712	11112009	protein_coding					Pending
1518	1518	Current	ENSMGAG00000004713	11112009	protein_coding					Pending
1519	1519	Current	ENSMGAG00000004714	11112009	protein_coding					Pending
1520	1520	Current	ENSMGAG00000004717	11112009	protein_coding				similar to anti-dorsalizing morphogenetic protein; ADMP [Gallus gallus] [Meleagris gallopavo]	Pending
1521	1521	Current	ENSMGAG00000004718	11112009	protein_coding				similar to ABC A13 [Gallus gallus] [Meleagris gallopavo]	Pending
1522	1522	Current	ENSMGAG00000004720	11112009	protein_coding					Pending
1523	1523	Current	ENSMGAG00000004721	11112009	pseudogene					Pending
1524	1524	Current	ENSMGAG00000004723	11112009	protein_coding				similar to ABC A13 [Gallus gallus] [Meleagris gallopavo]	Pending
1525	1525	Current	ENSMGAG00000004727	11112009	protein_coding					Pending
1526	1526	Current	ENSMGAG00000004737	11112009	protein_coding					Pending
1527	1527	Current	ENSMGAG00000004738	11112009	protein_coding				lymphoid transcription factor [Gallus gallus] [Meleagris gallopavo]	Pending
1528	1528	Current	ENSMGAG00000004742	11112009	protein_coding					Pending
1529	1529	Current	ENSMGAG00000004743	11112009	protein_coding					Pending
1530	1530	Current	ENSMGAG00000004744	11112009	protein_coding					Pending
1531	1531	Current	ENSMGAG00000004745	11112009	protein_coding					Pending
1532	1532	Current	ENSMGAG00000004746	11112009	protein_coding				Tva receptor [Gallus gallus] [Meleagris gallopavo]	Pending
1533	1533	Current	ENSMGAG00000004749	11112009	protein_coding					Pending
1534	1534	Current	ENSMGAG00000004757	11112009	protein_coding				Zona pellucida-binding protein 2 Precursor [Gallus gallus] [Meleagris gallopavo]	Pending
1535	1535	Current	ENSMGAG00000004772	11112009	protein_coding					Pending
1536	1536	Current	ENSMGAG00000004773	11112009	protein_coding				ankyrin repeat and SOCS box-containing 8 [Gallus gallus] [Meleagris gallopavo]	Pending
1537	1537	Current	ENSMGAG00000004774	11112009	protein_coding				Kinesin-like protein KIFC1 (Kinesin-like protein 2)(Kinesin-related protein HSET) [Gallus gallus] [Meleagris gallopavo]	Pending
1538	1538	Current	ENSMGAG00000004775	11112009	protein_coding				junctional sarcoplasmic reticulum protein 1 [Gallus gallus] [Meleagris gallopavo]	Pending
1539	1539	Current	ENSMGAG00000004776	11112009	protein_coding				ORM1-like 3 (S. cerevisiae) [Gallus gallus] [Meleagris gallopavo]	Pending
1540	1540	Current	ENSMGAG00000004780	11112009	protein_coding				PREDICTED: Gallus gallus LOC420939 (LOC420939), misc RNA. [Gallus gallus] [Meleagris gallopavo]	Pending
1541	1541	Current	ENSMGAG00000004789	11112009	protein_coding				gasdermin 1 [Gallus gallus] [Meleagris gallopavo]	Pending
1542	1542	Current	ENSMGAG00000004790	11112009	protein_coding					Pending
1543	1543	Current	ENSMGAG00000004792	11112009	protein_coding				hypothetical LOC421988 [Gallus gallus] [Meleagris gallopavo]	Pending
1544	1544	Current	ENSMGAG00000004804	11112009	protein_coding					Pending
1545	1545	Current	ENSMGAG00000004807	11112009	protein_coding					Pending
1546	1546	Current	ENSMGAG00000004830	11112009	protein_coding				hypothetical protein LOC769697 [Gallus gallus] [Meleagris gallopavo]	Pending
1547	1547	Current	ENSMGAG00000004831	11112009	protein_coding				hypothetical LOC416916 [Gallus gallus] [Meleagris gallopavo]	Pending
1548	1548	Current	ENSMGAG00000004836	11112009	protein_coding					Pending
1549	1549	Current	ENSMGAG00000004842	11112009	protein_coding					Pending
1550	1550	Current	ENSMGAG00000004846	11112009	protein_coding					Pending
1551	1551	Current	ENSMGAG00000004848	11112009	protein_coding					Pending
1552	1552	Current	ENSMGAG00000004852	11112009	protein_coding				hypothetical LOC426179 [Gallus gallus] [Meleagris gallopavo]	Pending
1553	1553	Current	ENSMGAG00000004862	11112009	protein_coding				PIN2-interacting protein 1 [Gallus gallus] [Meleagris gallopavo]	Pending
1554	1554	Current	ENSMGAG00000004879	11112009	protein_coding					Pending
1555	1555	Current	ENSMGAG00000004888	11112009	protein_coding				chemokine (C-X3-C motif) ligand 1 [Gallus gallus] [Meleagris gallopavo]	Pending
1556	1556	Current	ENSMGAG00000004895	11112009	protein_coding				hypothetical LOC428663 [Gallus gallus] [Meleagris gallopavo]	Pending
1557	1557	Current	ENSMGAG00000004906	11112009	protein_coding					Pending
1558	1558	Current	ENSMGAG00000004912	11112009	protein_coding					Pending
1559	1559	Current	ENSMGAG00000004915	11112009	protein_coding					Pending
1560	1560	Current	ENSMGAG00000004924	11112009	protein_coding				PREDICTED: Gallus gallus hypothetical LOC420419 (LOC420419), mRNA. [Gallus gallus] [Meleagris gallopavo]	Pending
1561	1561	Current	ENSMGAG00000004925	11112009	protein_coding					Pending
1562	1562	Current	ENSMGAG00000004929	11112009	protein_coding					Pending
1563	1563	Current	ENSMGAG00000004930	11112009	miRNA				miRNA;	Pending
1564	1564	Current	ENSMGAG00000004940	11112009	protein_coding					Pending
1565	1565	Current	ENSMGAG00000004944	11112009	protein_coding					Pending
1566	1566	Current	ENSMGAG00000004946	11112009	protein_coding					Pending
1567	1567	Current	ENSMGAG00000004963	11112009	protein_coding				60S ribosomal protein L15 Fragment (L10) [Gallus gallus] [Meleagris gallopavo]	Pending
1568	1568	Current	ENSMGAG00000004978	11112009	protein_coding					Pending
1569	1569	Current	ENSMGAG00000004984	11112009	protein_coding				similar to LDL receptor adaptor protein [Gallus gallus] [Meleagris gallopavo]	Pending
1570	1570	Current	ENSMGAG00000004994	11112009	protein_coding					Pending
1571	1571	Current	ENSMGAG00000005003	11112009	protein_coding				hypothetical protein LOC771466 [Gallus gallus] [Meleagris gallopavo]	Pending
1572	1572	Current	ENSMGAG00000005026	11112009	protein_coding					Pending
1573	1573	Current	ENSMGAG00000005034	11112009	protein_coding				crescent [Gallus gallus] [Meleagris gallopavo]	Pending
1574	1574	Current	ENSMGAG00000005039	11112009	protein_coding					Pending
1575	1575	Current	ENSMGAG00000005045	11112009	protein_coding					Pending
1576	1576	Current	ENSMGAG00000005051	11112009	protein_coding					Pending
1577	1577	Current	ENSMGAG00000005054	11112009	protein_coding					Pending
1578	1578	Current	ENSMGAG00000005056	11112009	protein_coding				similar to L-gulono-gamma-lactone oxidase [Gallus gallus] [Meleagris gallopavo]	Pending
1579	1579	Current	ENSMGAG00000005057	11112009	protein_coding					Pending
1580	1580	Current	ENSMGAG00000005061	11112009	protein_coding				similar to KIAA0644 protein [Gallus gallus] [Meleagris gallopavo]	Pending
1581	1581	Current	ENSMGAG00000005071	11112009	protein_coding					Pending
1582	1582	Current	ENSMGAG00000005073	11112009	protein_coding					Pending
1583	1583	Current	ENSMGAG00000005092	11112009	protein_coding					Pending
1584	1584	Current	ENSMGAG00000005099	11112009	protein_coding					Pending
1585	1585	Current	ENSMGAG00000005104	11112009	protein_coding					Pending
1586	1586	Current	ENSMGAG00000005122	11112009	protein_coding					Pending
1587	1587	Current	ENSMGAG00000005135	11112009	snRNA				snRNA; PREDICTED: Gallus gallus similar to PL6 protein (LOC429757), mRNA. [Gallus gallus] [Meleagris gallopavo]	Pending
1588	1588	Current	ENSMGAG00000005148	11112009	protein_coding				hypothetical LOC421690 [Gallus gallus] [Meleagris gallopavo]	Pending
1589	1589	Current	ENSMGAG00000005153	11112009	protein_coding					Pending
1590	1590	Current	ENSMGAG00000005164	11112009	protein_coding				similar to Selenoprotein I [Gallus gallus] [Meleagris gallopavo]	Pending
1591	1591	Current	ENSMGAG00000005165	11112009	protein_coding					Pending
1592	1592	Current	ENSMGAG00000005179	11112009	protein_coding				death-associated protein [Gallus gallus] [Meleagris gallopavo]	Pending
1593	1593	Current	ENSMGAG00000005184	11112009	protein_coding				splicing factor 3B, 14 kDa subunit [Gallus gallus] [Meleagris gallopavo]	Pending
1594	1594	Current	ENSMGAG00000005191	11112009	protein_coding				hypothetical LOC428402 [Gallus gallus] [Meleagris gallopavo]	Pending
1595	1595	Current	ENSMGAG00000005197	11112009	protein_coding				major facilitator superfamily domain containing 2B [Gallus gallus] [Meleagris gallopavo]	Pending
1596	1596	Current	ENSMGAG00000005206	11112009	protein_coding					Pending
1597	1597	Current	ENSMGAG00000005208	11112009	protein_coding					Pending
1598	1598	Current	ENSMGAG00000005211	11112009	protein_coding				hyaluronoglucosaminidase 2 [Gallus gallus] [Meleagris gallopavo]	Pending
1599	1599	Current	ENSMGAG00000005217	11112009	protein_coding				hypothetical protein LOC771319 [Gallus gallus] [Meleagris gallopavo]	Pending
1600	1600	Current	ENSMGAG00000005219	11112009	protein_coding				hyaluronoglucosaminidase 1 [Gallus gallus] [Meleagris gallopavo]	Pending
1601	1601	Current	ENSMGAG00000005223	11112009	protein_coding					Pending
1602	1602	Current	ENSMGAG00000005239	11112009	protein_coding					Pending
1603	1603	Current	ENSMGAG00000005240	11112009	pseudogene					Pending
1604	1604	Current	ENSMGAG00000005249	11112009	protein_coding					Pending
1605	1605	Current	ENSMGAG00000005250	11112009	protein_coding					Pending
1606	1606	Current	ENSMGAG00000005252	11112009	protein_coding					Pending
1607	1607	Current	ENSMGAG00000005254	11112009	protein_coding					Pending
1608	1608	Current	ENSMGAG00000005255	11112009	protein_coding				calcium/calmodulin-dependent protein kinase IV [Gallus gallus] [Meleagris gallopavo]	Pending
1609	1609	Current	ENSMGAG00000005256	11112009	protein_coding					Pending
1610	1610	Current	ENSMGAG00000005257	11112009	protein_coding					Pending
1611	1611	Current	ENSMGAG00000005259	11112009	protein_coding				hypothetical LOC416055 [Gallus gallus] [Meleagris gallopavo]	Pending
1612	1612	Current	ENSMGAG00000005265	11112009	protein_coding					Pending
1613	1613	Current	ENSMGAG00000005271	11112009	protein_coding				hypothetical protein LOC769183 [Gallus gallus] [Meleagris gallopavo]	Pending
1614	1614	Current	ENSMGAG00000005275	11112009	pseudogene					Pending
1615	1615	Current	ENSMGAG00000005277	11112009	protein_coding					Pending
1616	1616	Current	ENSMGAG00000005279	11112009	protein_coding				hypothetical protein LOC775983 [Gallus gallus] [Meleagris gallopavo]	Pending
1617	1617	Current	ENSMGAG00000005283	11112009	protein_coding					Pending
1618	1618	Current	ENSMGAG00000005289	11112009	protein_coding				zona pellucida protein D [Gallus gallus] [Meleagris gallopavo]	Pending
1619	1619	Current	ENSMGAG00000005294	11112009	protein_coding				plasma glutamate carboxypeptidase [Gallus gallus] [Meleagris gallopavo]	Pending
1620	1620	Current	ENSMGAG00000005297	11112009	protein_coding					Pending
1621	1621	Current	ENSMGAG00000005301	11112009	protein_coding					Pending
1622	1622	Current	ENSMGAG00000005307	11112009	protein_coding				retinol saturase (all-trans-retinol 13,14-reductase) [Gallus gallus] [Meleagris gallopavo]	Pending
1623	1623	Current	ENSMGAG00000005309	11112009	protein_coding					Pending
1624	1624	Current	ENSMGAG00000005310	11112009	protein_coding					Pending
1625	1625	Current	ENSMGAG00000005316	11112009	protein_coding					Pending
1626	1626	Current	ENSMGAG00000005317	11112009	protein_coding				upstream stimulatory factor 1 [Gallus gallus] [Meleagris gallopavo]	Pending
1627	1627	Current	ENSMGAG00000005319	11112009	protein_coding					Pending
1628	1628	Current	ENSMGAG00000005324	11112009	protein_coding					Pending
1629	1629	Current	ENSMGAG00000005326	11112009	protein_coding					Pending
1630	1630	Current	ENSMGAG00000005329	11112009	protein_coding					Pending
1631	1631	Current	ENSMGAG00000005331	11112009	protein_coding					Pending
1632	1632	Current	ENSMGAG00000005333	11112009	protein_coding					Pending
1633	1633	Current	ENSMGAG00000005334	11112009	protein_coding					Pending
1634	1634	Current	ENSMGAG00000005338	11112009	protein_coding				KIAA1522 [Gallus gallus] [Meleagris gallopavo]	Pending
1635	1635	Current	ENSMGAG00000005344	11112009	protein_coding				Caspase-17/a [Gallus gallus] [Meleagris gallopavo]	Pending
1636	1636	Current	ENSMGAG00000005350	11112009	protein_coding				hypothetical LOC417872 [Gallus gallus] [Meleagris gallopavo]	Pending
1637	1637	Current	ENSMGAG00000005355	11112009	protein_coding					Pending
1638	1638	Current	ENSMGAG00000005363	11112009	protein_coding					Pending
1639	1639	Current	ENSMGAG00000005364	11112009	protein_coding					Pending
1640	1640	Current	ENSMGAG00000005366	11112009	protein_coding					Pending
1641	1641	Current	ENSMGAG00000005368	11112009	snoRNA					Pending
1642	1642	Current	ENSMGAG00000005369	11112009	protein_coding				butyrophilin, subfamily 1, member A1 [Gallus gallus] [Meleagris gallopavo]	Pending
1643	1643	Current	ENSMGAG00000005373	11112009	protein_coding					Pending
1644	1644	Current	ENSMGAG00000005377	11112009	protein_coding					Pending
1645	1645	Current	ENSMGAG00000005379	11112009	protein_coding					Pending
1646	1646	Current	ENSMGAG00000005381	11112009	protein_coding					Pending
1647	1647	Current	ENSMGAG00000005382	11112009	protein_coding				RNA polymerase 1-3 [Gallus gallus] [Meleagris gallopavo]	Pending
1648	1648	Current	ENSMGAG00000005383	11112009	pseudogene				pseudogene; chromosome 17 open reading frame 80 [Gallus gallus] [Meleagris gallopavo]	Pending
1649	1649	Current	ENSMGAG00000005385	11112009	protein_coding					Pending
1650	1650	Current	ENSMGAG00000005388	11112009	protein_coding					Pending
1651	1651	Current	ENSMGAG00000005389	11112009	protein_coding					Pending
1652	1652	Current	ENSMGAG00000005399	11112009	protein_coding					Pending
1653	1653	Current	ENSMGAG00000005400	11112009	protein_coding					Pending
1654	1654	Current	ENSMGAG00000005402	11112009	protein_coding					Pending
1655	1655	Current	ENSMGAG00000005403	11112009	protein_coding				tubulin tyrosine ligase-like family, member 3 [Gallus gallus] [Meleagris gallopavo]	Pending
1656	1656	Current	ENSMGAG00000005407	11112009	protein_coding					Pending
1657	1657	Current	ENSMGAG00000005417	11112009	protein_coding					Pending
1658	1658	Current	ENSMGAG00000005418	11112009	protein_coding					Pending
1659	1659	Current	ENSMGAG00000005420	11112009	protein_coding					Pending
1660	1660	Current	ENSMGAG00000005423	11112009	protein_coding					Pending
1661	1661	Current	ENSMGAG00000005431	11112009	protein_coding				structural maintenance of chromosomes flexible hinge domain containing 1 [Gallus gallus] [Meleagris gallopavo]	Pending
1662	1662	Current	ENSMGAG00000005440	11112009	protein_coding				DSN1, MIND kinetochore complex component, homolog [Gallus gallus] [Meleagris gallopavo]	Pending
1663	1663	Current	ENSMGAG00000005451	11112009	miRNA					Pending
1664	1664	Current	ENSMGAG00000005458	11112009	protein_coding				snail like protein [Gallus gallus] [Meleagris gallopavo]	Pending
1665	1665	Current	ENSMGAG00000005463	11112009	protein_coding					Pending
1666	1666	Current	ENSMGAG00000005466	11112009	protein_coding					Pending
1667	1667	Current	ENSMGAG00000005467	11112009	protein_coding					Pending
1668	1668	Current	ENSMGAG00000005471	11112009	protein_coding				BMS1 homolog, ribosome assembly protein (yeast) [Gallus gallus] [Meleagris gallopavo]	Pending
1669	1669	Current	ENSMGAG00000005479	11112009	protein_coding					Pending
1670	1670	Current	ENSMGAG00000005483	11112009	protein_coding				Ubiquitin-conjugating enzyme E2 variant 1 (UEV-1)(CROC-1B) [Gallus gallus] [Meleagris gallopavo]	Pending
1671	1671	Current	ENSMGAG00000005492	11112009	protein_coding					Pending
1672	1672	Current	ENSMGAG00000005494	11112009	protein_coding					Pending
1673	1673	Current	ENSMGAG00000005496	11112009	protein_coding				Galanin receptor type 1 [Gallus gallus] [Meleagris gallopavo]	Pending
1674	1674	Current	ENSMGAG00000005497	11112009	protein_coding					Pending
1675	1675	Current	ENSMGAG00000005507	11112009	protein_coding				Prokineticin receptor 2 [Gallus gallus] [Meleagris gallopavo]	Pending
1676	1676	Current	ENSMGAG00000005511	11112009	protein_coding					Pending
1677	1677	Current	ENSMGAG00000005514	11112009	protein_coding					Pending
1678	1678	Current	ENSMGAG00000005522	11112009	protein_coding					Pending
1679	1679	Current	ENSMGAG00000005532	11112009	protein_coding					Pending
1680	1680	Current	ENSMGAG00000005541	11112009	protein_coding					Pending
1681	1681	Current	ENSMGAG00000005552	11112009	protein_coding					Pending
1682	1682	Current	ENSMGAG00000005565	11112009	protein_coding					Pending
1683	1683	Current	ENSMGAG00000005572	11112009	protein_coding				kinesin family member 19 [Gallus gallus] [Meleagris gallopavo]	Pending
1684	1684	Current	ENSMGAG00000005575	11112009	protein_coding					Pending
1685	1685	Current	ENSMGAG00000005579	11112009	protein_coding				chromosome 10 open reading frame 57 [Gallus gallus] [Meleagris gallopavo]	Pending
1686	1686	Current	ENSMGAG00000005582	11112009	protein_coding					Pending
1687	1687	Current	ENSMGAG00000005595	11112009	protein_coding				hypothetical LOC423635 [Gallus gallus] [Meleagris gallopavo]	Pending
1688	1688	Current	ENSMGAG00000005605	11112009	protein_coding				hypothetical LOC418222 [Gallus gallus] [Meleagris gallopavo]	Pending
1689	1689	Current	ENSMGAG00000005610	11112009	protein_coding				similar to endoU protein [Gallus gallus] [Meleagris gallopavo]	Pending
1690	1690	Current	ENSMGAG00000005615	11112009	protein_coding				similar to Placenta specific 9 [Gallus gallus] [Meleagris gallopavo]	Pending
1691	1691	Current	ENSMGAG00000005618	11112009	protein_coding					Pending
1692	1692	Current	ENSMGAG00000005619	11112009	protein_coding					Pending
1693	1693	Current	ENSMGAG00000005621	11112009	protein_coding					Pending
1694	1694	Current	ENSMGAG00000005631	11112009	protein_coding					Pending
1695	1695	Current	ENSMGAG00000005635	11112009	protein_coding					Pending
1696	1696	Current	ENSMGAG00000005653	11112009	protein_coding				similar to putative selenoprotein O [Gallus gallus] [Meleagris gallopavo]	Pending
1697	1697	Current	ENSMGAG00000005659	11112009	protein_coding					Pending
1698	1698	Current	ENSMGAG00000005661	11112009	protein_coding					Pending
1699	1699	Current	ENSMGAG00000005663	11112009	protein_coding				homeobox C10 [Gallus gallus] [Meleagris gallopavo]	Pending
1700	1700	Current	ENSMGAG00000005664	11112009	protein_coding					Pending
1701	1701	Current	ENSMGAG00000005666	11112009	protein_coding				putative photopigment melanopsin [Gallus gallus] [Meleagris gallopavo]	Pending
1702	1702	Current	ENSMGAG00000005674	11112009	protein_coding					Pending
1703	1703	Current	ENSMGAG00000005678	11112009	protein_coding					Pending
1704	1704	Current	ENSMGAG00000005682	11112009	protein_coding				hypothetical LOC415932 [Gallus gallus] [Meleagris gallopavo]	Pending
1705	1705	Current	ENSMGAG00000005684	11112009	protein_coding				similar to Slbp protein [Gallus gallus] [Meleagris gallopavo]	Pending
1706	1706	Current	ENSMGAG00000005696	11112009	pseudogene				pseudogene; Zinc finger protein ubi-d4 (Requiem)(Apoptosis response zinc finger protein) [Gallus gallus] [Meleagris gallopavo]	Pending
1707	1707	Current	ENSMGAG00000005699	11112009	protein_coding					Pending
1708	1708	Current	ENSMGAG00000005701	11112009	protein_coding					Pending
1709	1709	Current	ENSMGAG00000005702	11112009	protein_coding					Pending
1710	1710	Current	ENSMGAG00000005705	11112009	protein_coding				hypothetical gene supported by CR352598 [Gallus gallus] [Meleagris gallopavo]	Pending
1711	1711	Current	ENSMGAG00000005717	11112009	protein_coding					Pending
1712	1712	Current	ENSMGAG00000005719	11112009	protein_coding				hypothetical LOC420493 [Gallus gallus] [Meleagris gallopavo]	Pending
1713	1713	Current	ENSMGAG00000005721	11112009	protein_coding					Pending
1714	1714	Current	ENSMGAG00000005722	11112009	protein_coding					Pending
1715	1715	Current	ENSMGAG00000005723	11112009	protein_coding					Pending
1716	1716	Current	ENSMGAG00000005725	11112009	pseudogene					Pending
1717	1717	Current	ENSMGAG00000005733	11112009	protein_coding				hypothetical LOC421054 [Gallus gallus] [Meleagris gallopavo]	Pending
1718	1718	Current	ENSMGAG00000005734	11112009	pseudogene					Pending
1719	1719	Current	ENSMGAG00000005735	11112009	protein_coding					Pending
1720	1720	Current	ENSMGAG00000005737	11112009	snRNA				snRNA; hypothetical LOC421259 [Gallus gallus] [Meleagris gallopavo]	Pending
1721	1721	Current	ENSMGAG00000005742	11112009	protein_coding					Pending
1722	1722	Current	ENSMGAG00000005748	11112009	protein_coding					Pending
1723	1723	Current	ENSMGAG00000005758	11112009	protein_coding					Pending
1724	1724	Current	ENSMGAG00000005761	11112009	protein_coding					Pending
1725	1725	Current	ENSMGAG00000005763	11112009	protein_coding				hypothetical protein LOC425375 [Gallus gallus] [Meleagris gallopavo]	Pending
1726	1726	Current	ENSMGAG00000005767	11112009	protein_coding					Pending
1727	1727	Current	ENSMGAG00000005768	11112009	protein_coding					Pending
1728	1728	Current	ENSMGAG00000005772	11112009	protein_coding				similar to LRRGT00186 [Gallus gallus] [Meleagris gallopavo]	Pending
1729	1729	Current	ENSMGAG00000005773	11112009	protein_coding					Pending
1730	1730	Current	ENSMGAG00000005777	11112009	protein_coding					Pending
1731	1731	Current	ENSMGAG00000005780	11112009	protein_coding				similar to gamma filamin protein [Gallus gallus] [Meleagris gallopavo]	Pending
1732	1732	Current	ENSMGAG00000005784	11112009	protein_coding					Pending
1733	1733	Current	ENSMGAG00000005787	11112009	miRNA					Pending
1734	1734	Current	ENSMGAG00000005790	11112009	protein_coding				ESF1, nucleolar pre-rRNA processing protein, homolog [Gallus gallus] [Meleagris gallopavo]	Pending
1735	1735	Current	ENSMGAG00000005799	11112009	protein_coding					Pending
1736	1736	Current	ENSMGAG00000005802	11112009	miRNA					Pending
1737	1737	Current	ENSMGAG00000005808	11112009	protein_coding					Pending
1738	1738	Current	ENSMGAG00000005812	11112009	protein_coding					Pending
1739	1739	Current	ENSMGAG00000005814	11112009	protein_coding					Pending
1740	1740	Current	ENSMGAG00000005816	11112009	protein_coding					Pending
1741	1741	Current	ENSMGAG00000005835	11112009	protein_coding				chromosome 7 open reading frame 36 [Gallus gallus] [Meleagris gallopavo]	Pending
1742	1742	Current	ENSMGAG00000005842	11112009	protein_coding					Pending
1743	1743	Current	ENSMGAG00000005844	11112009	protein_coding					Pending
1744	1744	Current	ENSMGAG00000005845	11112009	protein_coding					Pending
1745	1745	Current	ENSMGAG00000005849	11112009	protein_coding				similar to velo1 [Gallus gallus] [Meleagris gallopavo]	Pending
1746	1746	Current	ENSMGAG00000005857	11112009	protein_coding				similar to alpha 3 type VI collagen [Gallus gallus] [Meleagris gallopavo]	Pending
1747	1747	Current	ENSMGAG00000005858	11112009	protein_coding					Pending
1748	1748	Current	ENSMGAG00000005862	11112009	protein_coding				similar to complement C4-1 [Gallus gallus] [Meleagris gallopavo]	Pending
1749	1749	Current	ENSMGAG00000005864	11112009	protein_coding				Type II growth hormone-releasing hormone receptor [Gallus gallus] [Meleagris gallopavo]	Pending
1750	1750	Current	ENSMGAG00000005868	11112009	protein_coding				similar to nothepsin [Gallus gallus] [Meleagris gallopavo]	Pending
1751	1751	Current	ENSMGAG00000005869	11112009	protein_coding				similar to tyrosine hydroxylase 2 [Gallus gallus] [Meleagris gallopavo]	Pending
1752	1752	Current	ENSMGAG00000005870	11112009	protein_coding					Pending
1753	1753	Current	ENSMGAG00000005873	11112009	protein_coding					Pending
1754	1754	Current	ENSMGAG00000005874	11112009	protein_coding					Pending
1755	1755	Current	ENSMGAG00000005888	11112009	protein_coding					Pending
1756	1756	Current	ENSMGAG00000005890	11112009	protein_coding				hypothetical gene supported by CR386965 [Gallus gallus] [Meleagris gallopavo]	Pending
1757	1757	Current	ENSMGAG00000005896	11112009	protein_coding				similar to mannose receptor C1 [Gallus gallus] [Meleagris gallopavo]	Pending
1758	1758	Current	ENSMGAG00000005902	11112009	protein_coding					Pending
1759	1759	Current	ENSMGAG00000005904	11112009	protein_coding					Pending
1760	1760	Current	ENSMGAG00000005907	11112009	protein_coding					Pending
1761	1761	Current	ENSMGAG00000005908	11112009	miRNA					Pending
1762	1762	Current	ENSMGAG00000005920	11112009	protein_coding					Pending
1763	1763	Current	ENSMGAG00000005929	11112009	protein_coding					Pending
1764	1764	Current	ENSMGAG00000005933	11112009	protein_coding					Pending
1765	1765	Current	ENSMGAG00000005935	11112009	protein_coding				Beta tropomyosin Fragment [Gallus gallus] [Meleagris gallopavo]	Pending
1766	1766	Current	ENSMGAG00000005937	11112009	protein_coding					Pending
1767	1767	Current	ENSMGAG00000005945	11112009	protein_coding					Pending
1768	1768	Current	ENSMGAG00000005948	11112009	protein_coding				similar to MGC82394 protein [Gallus gallus] [Meleagris gallopavo]	Pending
1769	1769	Current	ENSMGAG00000005949	11112009	protein_coding					Pending
1770	1770	Current	ENSMGAG00000005957	11112009	protein_coding					Pending
1771	1771	Current	ENSMGAG00000005960	11112009	protein_coding					Pending
1772	1772	Current	ENSMGAG00000005973	11112009	protein_coding					Pending
1773	1773	Current	ENSMGAG00000005995	11112009	protein_coding				smooth muscle protein phosphatase type 1-binding subunit [Gallus gallus] [Meleagris gallopavo]	Pending
1774	1774	Current	ENSMGAG00000006000	11112009	protein_coding					Pending
1775	1775	Current	ENSMGAG00000006004	11112009	protein_coding				hypothetical protein LOC771569 [Gallus gallus] [Meleagris gallopavo]	Pending
1776	1776	Current	ENSMGAG00000006005	11112009	protein_coding					Pending
1777	1777	Current	ENSMGAG00000006006	11112009	protein_coding					Pending
1778	1778	Current	ENSMGAG00000006007	11112009	protein_coding					Pending
1779	1779	Current	ENSMGAG00000006015	11112009	protein_coding					Pending
1780	1780	Current	ENSMGAG00000006024	11112009	protein_coding					Pending
1781	1781	Current	ENSMGAG00000006028	11112009	protein_coding				Ubiquitin carrier protein (EC 6.3.2.-) [Gallus gallus] [Meleagris gallopavo]	Pending
1782	1782	Current	ENSMGAG00000006030	11112009	protein_coding					Pending
1783	1783	Current	ENSMGAG00000006037	11112009	protein_coding				Alstrom syndrome 1 [Gallus gallus] [Meleagris gallopavo]	Pending
1784	1784	Current	ENSMGAG00000006039	11112009	protein_coding					Pending
1785	1785	Current	ENSMGAG00000006044	11112009	protein_coding					Pending
1786	1786	Current	ENSMGAG00000006046	11112009	protein_coding				Alstrom syndrome 1 [Gallus gallus] [Meleagris gallopavo]	Pending
1787	1787	Current	ENSMGAG00000006052	11112009	protein_coding				Alstrom syndrome 1 [Gallus gallus] [Meleagris gallopavo]	Pending
1788	1788	Current	ENSMGAG00000006053	11112009	protein_coding				death effector domain containing [Gallus gallus] [Meleagris gallopavo]	Pending
1789	1789	Current	ENSMGAG00000006058	11112009	protein_coding				Alstrom syndrome 1 [Gallus gallus] [Meleagris gallopavo]	Pending
1790	1790	Current	ENSMGAG00000006063	11112009	miRNA				miRNA;	Pending
1791	1791	Current	ENSMGAG00000006064	11112009	protein_coding					Pending
1792	1792	Current	ENSMGAG00000006071	11112009	protein_coding					Pending
1793	1793	Current	ENSMGAG00000006089	11112009	protein_coding					Pending
1794	1794	Current	ENSMGAG00000006093	11112009	protein_coding					Pending
1795	1795	Current	ENSMGAG00000006104	11112009	protein_coding					Pending
1796	1796	Current	ENSMGAG00000006108	11112009	protein_coding				hypothetical LOC424925 [Gallus gallus] [Meleagris gallopavo]	Pending
1797	1797	Current	ENSMGAG00000006109	11112009	protein_coding				zinc finger protein 3 homolog (mouse) [Gallus gallus] [Meleagris gallopavo]	Pending
1798	1798	Current	ENSMGAG00000006112	11112009	protein_coding					Pending
1799	1799	Current	ENSMGAG00000006115	11112009	protein_coding				similar to UDP-GlcNAc:a-1,3-D -mannoside b-1,4-N-Acetylglucosaminyltransfe rase IV [Gallus gallus] [Meleagris gallopavo]	Pending
1800	1800	Current	ENSMGAG00000006116	11112009	protein_coding					Pending
1801	1801	Current	ENSMGAG00000006124	11112009	protein_coding				hypothetical LOC423321 [Gallus gallus] [Meleagris gallopavo]	Pending
1802	1802	Current	ENSMGAG00000006139	11112009	protein_coding				Putative uncharacterized protein Fragment [Gallus gallus] [Meleagris gallopavo]	Pending
1803	1803	Current	ENSMGAG00000006141	11112009	protein_coding					Pending
1804	1804	Current	ENSMGAG00000006146	11112009	protein_coding				microtubule-associated protein 4 [Gallus gallus] [Meleagris gallopavo]	Pending
1805	1805	Current	ENSMGAG00000006152	11112009	protein_coding				MHC class I antigen B-F major heavy chain [Gallus gallus] [Meleagris gallopavo]	Pending
1806	1806	Current	ENSMGAG00000006157	11112009	protein_coding					Pending
1807	1807	Current	ENSMGAG00000006160	11112009	protein_coding					Pending
1808	1808	Current	ENSMGAG00000006163	11112009	protein_coding					Pending
1809	1809	Current	ENSMGAG00000006166	11112009	protein_coding					Pending
1810	1810	Current	ENSMGAG00000006167	11112009	protein_coding					Pending
1811	1811	Current	ENSMGAG00000006170	11112009	protein_coding				similar to TGF beta-inducible nuclear protein 1 (L-name related LNR42) [Gallus gallus] [Meleagris gallopavo]	Pending
1812	1812	Current	ENSMGAG00000006174	11112009	protein_coding				Transporter associated with antigen processing 2 [Gallus gallus] [Meleagris gallopavo]	Pending
1813	1813	Current	ENSMGAG00000006178	11112009	protein_coding				hypothetical protein LOC770126 [Gallus gallus] [Meleagris gallopavo]	Pending
1814	1814	Current	ENSMGAG00000006185	11112009	protein_coding				scaffold attachment factor B2 [Gallus gallus] [Meleagris gallopavo]	Pending
1815	1815	Current	ENSMGAG00000006186	11112009	protein_coding					Pending
1816	1816	Current	ENSMGAG00000006191	11112009	protein_coding				similar to KIAA1738 protein [Gallus gallus] [Meleagris gallopavo]	Pending
1817	1817	Current	ENSMGAG00000006204	11112009	protein_coding				hypothetical gene supported by CR390114 [Gallus gallus] [Meleagris gallopavo]	Pending
1818	1818	Current	ENSMGAG00000006217	11112009	protein_coding				hypothetical protein LOC418145 [Gallus gallus] [Meleagris gallopavo]	Pending
1819	1819	Current	ENSMGAG00000006241	11112009	protein_coding					Pending
1820	1820	Current	ENSMGAG00000006254	11112009	protein_coding				similar to AIG1-like protein; 11637-17773 [Gallus gallus] [Meleagris gallopavo]	Pending
1821	1821	Current	ENSMGAG00000006259	11112009	protein_coding				hypothetical gene supported by CR385915; CR386458; CR389855 [Gallus gallus] [Meleagris gallopavo]	Pending
1822	1822	Current	ENSMGAG00000006266	11112009	protein_coding					Pending
1823	1823	Current	ENSMGAG00000006272	11112009	protein_coding					Pending
1824	1824	Current	ENSMGAG00000006281	11112009	protein_coding				similar to LOC446294 protein [Gallus gallus] [Meleagris gallopavo]	Pending
1825	1825	Current	ENSMGAG00000006289	11112009	protein_coding					Pending
1826	1826	Current	ENSMGAG00000006291	11112009	protein_coding				TBC domain-containing protein kinase-like protein [Gallus gallus] [Meleagris gallopavo]	Pending
1827	1827	Current	ENSMGAG00000006293	11112009	protein_coding				Indian hedgehog protein Precursor (IHH) [Contains Indian hedgehog protein N-product;Indian hedgehog protein C-product] [Gallus gallus] [Meleagris gallopavo]	Pending
1828	1828	Current	ENSMGAG00000006294	11112009	protein_coding				BMP2 inducible kinase [Gallus gallus] [Meleagris gallopavo]	Pending
1829	1829	Current	ENSMGAG00000006304	11112009	protein_coding					Pending
1830	1830	Current	ENSMGAG00000006308	11112009	protein_coding				selenoprotein K [Gallus gallus] [Meleagris gallopavo]	Pending
1831	1831	Current	ENSMGAG00000006312	11112009	protein_coding				hypothetical gene supported by CR390999 [Gallus gallus] [Meleagris gallopavo]	Pending
1832	1832	Current	ENSMGAG00000006313	11112009	pseudogene					Pending
1833	1833	Current	ENSMGAG00000006318	11112009	protein_coding					Pending
1834	1834	Current	ENSMGAG00000006325	11112009	protein_coding				hypothetical LOC419182 [Gallus gallus] [Meleagris gallopavo]	Pending
1835	1835	Current	ENSMGAG00000006336	11112009	protein_coding				similar to Zgc:55573 [Gallus gallus] [Meleagris gallopavo]	Pending
1836	1836	Current	ENSMGAG00000006337	11112009	protein_coding					Pending
1837	1837	Current	ENSMGAG00000006350	11112009	protein_coding					Pending
1838	1838	Current	ENSMGAG00000006353	11112009	protein_coding				similar to photolyase [Gallus gallus] [Meleagris gallopavo]	Pending
1839	1839	Current	ENSMGAG00000006358	11112009	protein_coding					Pending
1840	1840	Current	ENSMGAG00000006359	11112009	protein_coding					Pending
1841	1841	Current	ENSMGAG00000006376	11112009	protein_coding				hypothetical LOC419677 [Gallus gallus] [Meleagris gallopavo]	Pending
1842	1842	Current	ENSMGAG00000006379	11112009	protein_coding				similar to mucin 4 [Gallus gallus] [Meleagris gallopavo]	Pending
1843	1843	Current	ENSMGAG00000006380	11112009	protein_coding				poly (ADP-ribose) polymerase family, member 12 [Gallus gallus] [Meleagris gallopavo]	Pending
1844	1844	Current	ENSMGAG00000006382	11112009	protein_coding				hypothetical protein LOC777379 [Gallus gallus] [Meleagris gallopavo]	Pending
1845	1845	Current	ENSMGAG00000006383	11112009	protein_coding				similar to mucin 4 [Gallus gallus] [Meleagris gallopavo]	Pending
1846	1846	Current	ENSMGAG00000006386	11112009	protein_coding					Pending
1847	1847	Current	ENSMGAG00000006388	11112009	protein_coding					Pending
1848	1848	Current	ENSMGAG00000006392	11112009	protein_coding					Pending
1849	1849	Current	ENSMGAG00000006397	11112009	protein_coding					Pending
1850	1850	Current	ENSMGAG00000006400	11112009	protein_coding					Pending
1851	1851	Current	ENSMGAG00000006415	11112009	protein_coding				serpin peptidase inhibitor, clade A (alpha-1 antiproteinase, antitrypsin), member 9 [Gallus gallus] [Meleagris gallopavo]	Pending
1852	1852	Current	ENSMGAG00000006426	11112009	protein_coding					Pending
1853	1853	Current	ENSMGAG00000006436	11112009	protein_coding				similar to ovary-specific acidic protein [Gallus gallus] [Meleagris gallopavo]	Pending
1854	1854	Current	ENSMGAG00000006448	11112009	protein_coding					Pending
1855	1855	Current	ENSMGAG00000006453	11112009	protein_coding					Pending
1856	1856	Current	ENSMGAG00000006454	11112009	protein_coding					Pending
1857	1857	Current	ENSMGAG00000006456	11112009	protein_coding					Pending
1858	1858	Current	ENSMGAG00000006459	11112009	protein_coding					Pending
1859	1859	Current	ENSMGAG00000006461	11112009	protein_coding				similar to LOC563523 protein [Gallus gallus] [Meleagris gallopavo]	Pending
1860	1860	Current	ENSMGAG00000006466	11112009	protein_coding					Pending
1861	1861	Current	ENSMGAG00000006472	11112009	protein_coding					Pending
1862	1862	Current	ENSMGAG00000006477	11112009	protein_coding					Pending
1863	1863	Current	ENSMGAG00000006480	11112009	protein_coding				similar to CG9147-PB [Gallus gallus] [Meleagris gallopavo]	Pending
1864	1864	Current	ENSMGAG00000006481	11112009	protein_coding				hypothetical LOC428744 [Gallus gallus] [Meleagris gallopavo]	Pending
1865	1865	Current	ENSMGAG00000006482	11112009	protein_coding					Pending
1866	1866	Current	ENSMGAG00000006483	11112009	protein_coding					Pending
1867	1867	Current	ENSMGAG00000006484	11112009	protein_coding					Pending
1868	1868	Current	ENSMGAG00000006489	11112009	protein_coding					Pending
1869	1869	Current	ENSMGAG00000006492	11112009	miRNA				miRNA;	Pending
1870	1870	Current	ENSMGAG00000006503	11112009	protein_coding					Pending
1871	1871	Current	ENSMGAG00000006504	11112009	protein_coding				serpin peptidase inhibitor, clade A (alpha-1 antiproteinase, antitrypsin), member 5 [Gallus gallus] [Meleagris gallopavo]	Pending
1872	1872	Current	ENSMGAG00000006516	11112009	protein_coding				tektin 4 [Gallus gallus] [Meleagris gallopavo]	Pending
1873	1873	Current	ENSMGAG00000006521	11112009	protein_coding				interleukin 23 receptor [Gallus gallus] [Meleagris gallopavo]	Pending
1874	1874	Current	ENSMGAG00000006526	11112009	protein_coding					Pending
1875	1875	Current	ENSMGAG00000006529	11112009	protein_coding					Pending
1876	1876	Current	ENSMGAG00000006530	11112009	protein_coding					Pending
1877	1877	Current	ENSMGAG00000006532	11112009	protein_coding				hypothetical LOC429831 [Gallus gallus] [Meleagris gallopavo]	Pending
1878	1878	Current	ENSMGAG00000006533	11112009	protein_coding					Pending
1879	1879	Current	ENSMGAG00000006534	11112009	protein_coding					Pending
1880	1880	Current	ENSMGAG00000006536	11112009	protein_coding					Pending
1881	1881	Current	ENSMGAG00000006537	11112009	protein_coding					Pending
1882	1882	Current	ENSMGAG00000006542	11112009	protein_coding					Pending
1883	1883	Current	ENSMGAG00000006546	11112009	protein_coding				chromosome 8 open reading frame 46 [Gallus gallus] [Meleagris gallopavo]	Pending
1884	1884	Current	ENSMGAG00000006547	11112009	protein_coding				antigen identified by monoclonal antibody Ki-67 [Gallus gallus] [Meleagris gallopavo]	Pending
1885	1885	Current	ENSMGAG00000006558	11112009	protein_coding				antigen identified by monoclonal antibody Ki-67 [Gallus gallus] [Meleagris gallopavo]	Pending
1886	1886	Current	ENSMGAG00000006561	11112009	protein_coding				antigen identified by monoclonal antibody Ki-67 [Gallus gallus] [Meleagris gallopavo]	Pending
1887	1887	Current	ENSMGAG00000006563	11112009	protein_coding				hypothetical protein LOC775984 [Gallus gallus] [Meleagris gallopavo]	Pending
1888	1888	Current	ENSMGAG00000006566	11112009	protein_coding				antigen identified by monoclonal antibody Ki-67 [Gallus gallus] [Meleagris gallopavo]	Pending
1889	1889	Current	ENSMGAG00000006575	11112009	protein_coding				serpin peptidase inhibitor, clade A (alpha-1 antiproteinase, antitrypsin), member 1 [Gallus gallus] [Meleagris gallopavo]	Pending
1890	1890	Current	ENSMGAG00000006578	11112009	protein_coding				coiled-coil domain containing 107 [Gallus gallus] [Meleagris gallopavo]	Pending
1891	1891	Current	ENSMGAG00000006587	11112009	protein_coding					Pending
1892	1892	Current	ENSMGAG00000006589	11112009	protein_coding				arylacetamide deacetylase-like 4 [Gallus gallus] [Meleagris gallopavo]	Pending
1893	1893	Current	ENSMGAG00000006597	11112009	protein_coding					Pending
1894	1894	Current	ENSMGAG00000006600	11112009	protein_coding					Pending
1895	1895	Current	ENSMGAG00000006601	11112009	protein_coding				Ribonuclease CL2 (RNase CL2)(EC 3.1.27.-)(Poly C preferential ribonuclease) [Gallus gallus] [Meleagris gallopavo]	Pending
1896	1896	Current	ENSMGAG00000006602	11112009	protein_coding				similar to netrin 4 [Gallus gallus] [Meleagris gallopavo]	Pending
1897	1897	Current	ENSMGAG00000006603	11112009	protein_coding					Pending
1898	1898	Current	ENSMGAG00000006606	11112009	protein_coding					Pending
1899	1899	Current	ENSMGAG00000006607	11112009	protein_coding				homolog of rat pragma of Rnd2 [Gallus gallus] [Meleagris gallopavo]	Pending
1900	1900	Current	ENSMGAG00000006616	11112009	protein_coding					Pending
1901	1901	Current	ENSMGAG00000006619	11112009	protein_coding				hypothetical protein LOC768510 [Gallus gallus] [Meleagris gallopavo]	Pending
1902	1902	Current	ENSMGAG00000006622	11112009	protein_coding					Pending
1903	1903	Current	ENSMGAG00000006629	11112009	protein_coding					Pending
1904	1904	Current	ENSMGAG00000006630	11112009	protein_coding				hypothetical LOC430303 [Gallus gallus] [Meleagris gallopavo]	Pending
1905	1905	Current	ENSMGAG00000006631	11112009	protein_coding					Pending
1906	1906	Current	ENSMGAG00000006632	11112009	protein_coding				B-lecC-type lectin-like receptor ; [Gallus gallus] [Meleagris gallopavo]	Pending
1907	1907	Current	ENSMGAG00000006633	11112009	protein_coding				similar to bactericidal permeability-increasing protein [Gallus gallus] [Meleagris gallopavo]	Pending
1908	1908	Current	ENSMGAG00000006641	11112009	protein_coding				KIAA0802 [Gallus gallus] [Meleagris gallopavo]	Pending
1909	1909	Current	ENSMGAG00000006643	11112009	protein_coding					Pending
1910	1910	Current	ENSMGAG00000006645	11112009	protein_coding					Pending
1911	1911	Current	ENSMGAG00000006652	11112009	protein_coding					Pending
1912	1912	Current	ENSMGAG00000006657	11112009	protein_coding				serpin peptidase inhibitor, clade A (alpha-1 antiproteinase, antitrypsin), member 4 [Gallus gallus] [Meleagris gallopavo]	Pending
1913	1913	Current	ENSMGAG00000006660	11112009	protein_coding					Pending
1914	1914	Current	ENSMGAG00000006663	11112009	protein_coding					Pending
1915	1915	Current	ENSMGAG00000006670	11112009	protein_coding				hypothetical protein LOC770480 [Gallus gallus] [Meleagris gallopavo]	Pending
1916	1916	Current	ENSMGAG00000006674	11112009	protein_coding					Pending
1917	1917	Current	ENSMGAG00000006686	11112009	protein_coding					Pending
1918	1918	Current	ENSMGAG00000006693	11112009	protein_coding				PREDICTED: Gallus gallus hypothetical LOC421390 (LOC421390), mRNA. [Gallus gallus] [Meleagris gallopavo]	Pending
1919	1919	Current	ENSMGAG00000006707	11112009	protein_coding					Pending
1920	1920	Current	ENSMGAG00000006714	11112009	protein_coding					Pending
1921	1921	Current	ENSMGAG00000006716	11112009	protein_coding				family with sequence similarity 38, member B [Gallus gallus] [Meleagris gallopavo]	Pending
1922	1922	Current	ENSMGAG00000006735	11112009	protein_coding				ProSAPiP1 protein [Gallus gallus] [Meleagris gallopavo]	Pending
1923	1923	Current	ENSMGAG00000006736	11112009	protein_coding					Pending
1924	1924	Current	ENSMGAG00000006738	11112009	protein_coding					Pending
1925	1925	Current	ENSMGAG00000006742	11112009	protein_coding				Glutathione S-transferase 3 (EC 2.5.1.18)(GST-CL3)(GST class-alpha) [Gallus gallus] [Meleagris gallopavo]	Pending
1926	1926	Current	ENSMGAG00000006750	11112009	protein_coding				hypothetical LOC421253 [Gallus gallus] [Meleagris gallopavo]	Pending
1927	1927	Current	ENSMGAG00000006758	11112009	protein_coding					Pending
1928	1928	Current	ENSMGAG00000006765	11112009	protein_coding					Pending
1929	1929	Current	ENSMGAG00000006767	11112009	protein_coding					Pending
1930	1930	Current	ENSMGAG00000006770	11112009	protein_coding					Pending
1931	1931	Current	ENSMGAG00000006776	11112009	protein_coding					Pending
1932	1932	Current	ENSMGAG00000006782	11112009	protein_coding					Pending
1933	1933	Current	ENSMGAG00000006788	11112009	protein_coding				chromosome 2 open reading frame 21 [Gallus gallus] [Meleagris gallopavo]	Pending
1934	1934	Current	ENSMGAG00000006789	11112009	miRNA					Pending
1935	1935	Current	ENSMGAG00000006792	11112009	protein_coding					Pending
1936	1936	Current	ENSMGAG00000006795	11112009	protein_coding					Pending
1937	1937	Current	ENSMGAG00000006799	11112009	protein_coding				hypothetical LOC418592 [Gallus gallus] [Meleagris gallopavo]	Pending
1938	1938	Current	ENSMGAG00000006803	11112009	protein_coding				ovocleidin-116 [Gallus gallus] [Meleagris gallopavo]	Pending
1939	1939	Current	ENSMGAG00000006808	11112009	protein_coding					Pending
1940	1940	Current	ENSMGAG00000006809	11112009	protein_coding				glutathione S-transferase A3 [Gallus gallus] [Meleagris gallopavo]	Pending
1941	1941	Current	ENSMGAG00000006814	11112009	protein_coding					Pending
1942	1942	Current	ENSMGAG00000006820	11112009	protein_coding				similar to protein phosphatase PP2A0 B subunit gamma [Gallus gallus] [Meleagris gallopavo]	10/11/2009
1943	1943	Current	ENSMGAG00000006822	11112009	protein_coding					Pending
1944	1944	Current	ENSMGAG00000006832	11112009	protein_coding				Mesotocin-neurophysin I Fragment [Gallus gallus] [Meleagris gallopavo]	Pending
1945	1945	Current	ENSMGAG00000006833	11112009	miRNA				miRNA;	Pending
1946	1946	Current	ENSMGAG00000006835	11112009	protein_coding					Pending
1947	1947	Current	ENSMGAG00000006849	11112009	protein_coding				hypothetical protein LOC771455 [Gallus gallus] [Meleagris gallopavo]	Pending
1948	1948	Current	ENSMGAG00000006854	11112009	protein_coding					Pending
1949	1949	Current	ENSMGAG00000006856	11112009	protein_coding					Pending
1950	1950	Current	ENSMGAG00000006857	11112009	protein_coding				similar to hypothetical protein [Gallus gallus] [Meleagris gallopavo]	Pending
1951	1951	Current	ENSMGAG00000006859	11112009	protein_coding					Pending
1952	1952	Current	ENSMGAG00000006863	11112009	pseudogene					Pending
1953	1953	Current	ENSMGAG00000006868	11112009	protein_coding					Pending
1954	1954	Current	ENSMGAG00000006881	11112009	protein_coding					Pending
1955	1955	Current	ENSMGAG00000006885	11112009	protein_coding				ankyrin repeat domain 26 [Gallus gallus] [Meleagris gallopavo]	Pending
1956	1956	Current	ENSMGAG00000006891	11112009	protein_coding				hypothetical LOC429054 [Gallus gallus] [Meleagris gallopavo]	Pending
1957	1957	Current	ENSMGAG00000006895	11112009	protein_coding					Pending
1958	1958	Current	ENSMGAG00000006900	11112009	protein_coding					Pending
1959	1959	Current	ENSMGAG00000006901	11112009	protein_coding					Pending
1960	1960	Current	ENSMGAG00000006906	11112009	protein_coding					Pending
1961	1961	Current	ENSMGAG00000006917	11112009	protein_coding					Pending
1962	1962	Current	ENSMGAG00000006921	11112009	protein_coding					Pending
1963	1963	Current	ENSMGAG00000006934	11112009	miRNA				miRNA;	Pending
1964	1964	Current	ENSMGAG00000006944	11112009	protein_coding				hypothetical LOC430530 [Gallus gallus] [Meleagris gallopavo]	Pending
1965	1965	Current	ENSMGAG00000006951	11112009	protein_coding					Pending
1966	1966	Current	ENSMGAG00000006960	11112009	protein_coding				GART-B Fragment [Gallus gallus] [Meleagris gallopavo]	Pending
1967	1967	Current	ENSMGAG00000006964	11112009	protein_coding				hypothetical protein LOC770585 [Gallus gallus] [Meleagris gallopavo]	Pending
1968	1968	Current	ENSMGAG00000006991	11112009	protein_coding				chromosome 1 open reading frame 166 [Gallus gallus] [Meleagris gallopavo]	Pending
1969	1969	Current	ENSMGAG00000006996	11112009	protein_coding				ST6 (alpha-N-acetyl-neuraminyl-2,3-beta-galactosyl-1,3)-N-acetylgalactosaminide alpha-2,6-sialyltransferase 6 [Gallus gallus] [Meleagris gallopavo]	Pending
1970	1970	Current	ENSMGAG00000007000	11112009	protein_coding				similar to alpha1A-adrenoceptor [Gallus gallus] [Meleagris gallopavo]	Pending
1971	1971	Current	ENSMGAG00000007001	11112009	protein_coding					Pending
1972	1972	Current	ENSMGAG00000007007	11112009	protein_coding					Pending
1973	1973	Current	ENSMGAG00000007011	11112009	protein_coding					Pending
1974	1974	Current	ENSMGAG00000007012	11112009	protein_coding				similar to organic solute transporter alpha [Gallus gallus] [Meleagris gallopavo]	Pending
1975	1975	Current	ENSMGAG00000007020	11112009	protein_coding					Pending
1976	1976	Current	ENSMGAG00000007023	11112009	protein_coding					Pending
1977	1977	Current	ENSMGAG00000007024	11112009	protein_coding				similar to metalloprotease/disintegrin/cysteine-rich protein [Gallus gallus] [Meleagris gallopavo]	Pending
1978	1978	Current	ENSMGAG00000007030	11112009	protein_coding					Pending
1979	1979	Current	ENSMGAG00000007031	11112009	protein_coding				chromosome 6 open reading frame 174 [Gallus gallus] [Meleagris gallopavo]	Pending
1980	1980	Current	ENSMGAG00000007032	11112009	protein_coding				PREDICTED: Gallus gallus similar to MHC Rfp-Y class I alpha chain (LOC417080), partial mRNA. [Gallus gallus] [Meleagris gallopavo]	Pending
1981	1981	Current	ENSMGAG00000007034	11112009	protein_coding				hypothetical LOC422928 [Gallus gallus] [Meleagris gallopavo]	Pending
1982	1982	Current	ENSMGAG00000007040	11112009	protein_coding				hypothetical LOC425108 [Gallus gallus] [Meleagris gallopavo]	Pending
1983	1983	Current	ENSMGAG00000007046	11112009	protein_coding					Pending
1984	1984	Current	ENSMGAG00000007054	11112009	protein_coding				similar to alpha-2,3-sialyltransferase ST3Gal IV [Gallus gallus] [Meleagris gallopavo]	Pending
1985	1985	Current	ENSMGAG00000007056	11112009	protein_coding				interferon regulatory factor 10 [Gallus gallus] [Meleagris gallopavo]	Pending
1986	1986	Current	ENSMGAG00000007066	11112009	pseudogene					Pending
1987	1987	Current	ENSMGAG00000007067	11112009	protein_coding					Pending
1988	1988	Current	ENSMGAG00000007075	11112009	protein_coding					Pending
1989	1989	Current	ENSMGAG00000007088	11112009	protein_coding					Pending
1990	1990	Current	ENSMGAG00000007091	11112009	protein_coding				Avidin Precursor [Gallus gallus] [Meleagris gallopavo]	Pending
1991	1991	Current	ENSMGAG00000007092	11112009	protein_coding				similar to Rho-guanine nucleotide exchange factor [Gallus gallus] [Meleagris gallopavo]	Pending
1992	1992	Current	ENSMGAG00000007094	11112009	protein_coding					Pending
1993	1993	Current	ENSMGAG00000007101	11112009	protein_coding				BRG1 protein [Gallus gallus] [Meleagris gallopavo]	Pending
1994	1994	Current	ENSMGAG00000007104	11112009	protein_coding					Pending
1995	1995	Current	ENSMGAG00000007117	11112009	protein_coding					Pending
1996	1996	Current	ENSMGAG00000007132	11112009	protein_coding					Pending
1997	1997	Current	ENSMGAG00000007134	11112009	protein_coding					Pending
1998	1998	Current	ENSMGAG00000007141	11112009	protein_coding				SOUL protein [Gallus gallus] [Meleagris gallopavo]	Pending
[truncated: 13,706 more rows]
