# Supplementary material for: Multi-Platform Next-Generation Sequencing of the Domestic Turkey (Meleagris gallopavo): Genome Assembly and Analysis
Source: PLoS Biol. 2010 Sep 7;8(9):e1000475. doi: 10.1371/journal.pbio.1000475 (PMC2935454; doi:10.1371/journal.pbio.1000475)
Supplement: Table S3 — Predicted rearrangements between the chicken and turkey genomes. (0.04 MB XLS) [file pbio.1000475.s014.xls]

## Sheet: Sheet1
Table S3. Predicted rearrangements between the chicken and turkey genomes.
GGA	Bld2 GGA start coord.	Bld2 GGA end coord.	MGA*	Nature of the rearrangement	Notes
1	9713416	10050000	MGA1	segment relocated to chr1:74570000, could be misplacement of GGA contig 180	translocated segment is internal to direct repeat of SEMA3 genes
1	75800000	76000000	MGA1	small inversion	possible unequal recombination within KCN gene cluster
1	104450000	104459439	MGA1	likely error in chick assembly, misplaced fragment of rDNA	the genetic map places this short segment near 1q telomere
1	125900000	126300000	MGA1	small interchromosomal translocation	insertion of GGA4:25,500,000-25,550,000 at repetitive locus (see also below)
1	156600000	156600001	MGA1	small interchromosomal translocation	may be misplacement of Ctg13.1004 in GGA seq or LINE-based translocation of a small segment from GGA4:73,089,000-73,090,000
1	172822000	172900000	MGA1	possible small inversion	may be mis-assembly of GGA ctg3.1161
2	54870224	56560442	MGA3	inversion with 56.560 Mb coordinate being telomeric in MGA3	(together one inversion and two translocations or assembly errors)
2	54398341	54413232	MGA3	small translocation or mis-assembly of GGA seq., inverted rel. to GGA seq. coord.	(together one inversion and two translocations or assembly errors)
2	54641337	54845268	MGA3	probably inverted relative to GGA sequence coordinates	(together one inversion and two translocations or assembly errors)
2	54290000	54330000	MGA3	small translocation or mis-assembly of GGA seq., orientation uncertain	(together one inversion and two translocations or assembly errors)
2	54452395	54545188	MGA3	probably inverted relative to GGA sequence coordinates	(together one inversion and two translocations or assembly errors)
2	53804240	54263147	MGA3	inverted relative to GGA seq. coordinates with 53.8 Mb joined to 56.6 Mb in MGA	(together one inversion and two translocations or assembly errors)
3	6218	2344838	MGA2	inversion, telomeric	FISH CONFIRMED, order is telo-cen-[2.4-0.0Mb]-[2.4-5.6Mb]-[11.605-5.605Mb]-[13.16Mb-------]
3	5605686	11605484	MGA2	inversion (agrees with genetic map)	FISH CONFIRMED, order is telo-cen-[2.4-0.0Mb]-[2.4-5.6Mb]-[11.605-5.605Mb]-[13.16Mb-------]
4	25500000	25550000	MGA4	small interchromosomal translocation to about 125.90 Mb orthologous coord. on MGA1	see also chr1:125900000
4	35150000	35160000	MGA4	likely small duplication	part of this segment duplicated at around 35,828,000
4	73080000	73090000	MGA4	small interchromosomal translocation to about 156.60 Mb orthologous coord. on MGA1	may be misplacement of Ctg13.1004 in seq or LINE-based translocation of a small segment, see also GGA1:156,600,000
5	1	270229	MGA5	local small inversion with respect to p arm which as a whole is inverted	local inversion with respect to p arm which as a whole is inverted
5	1	7248180	MGA5	inversion of p arm	p arm likely inverted based on genetic map of Nte0897, MNT-193
6	1576787	13080207	MGA8	multiple inversions: predicted order is [10430381-11438238]-[7654280-4075907]-(10349000-10370000)-gap-(3919938-3930000)-gap-[3919764-1576787]-[10296511-7735050]-[11531176-12153164]-[13080207-12264632]-[13140570 --------]	can be explained by a series of 4-5 consecutive inversions, including possible unequal recombination between SLC16A9 or, less likely, protocadherin genes
7	1	7248180	MGA7	inversion of p arm
8 random	64951	407592	MGA10	GGA8_random sequences likely telomeric on MGA10 (and probably GGA8)
8	44817	10199568	MGA10	inversion of p arm	possible unequal recombination between AMY genes
8	8992540	9170000	MGA10	local small inversion with respect to p arm which as a whole is inverted	probable inversion but might be mis-orientation of GGA sequence contigs
9	1528027	4372460	MGA11	inversion	telomeric inversion
10	1907125	3642461	MGA12	no internal centromere observed in turkey	centromere misplaced in chicken or moved to telomere in turkey
11	75337	3280000	MGA13	no internal centromere observed in turkey	inversion of GGA 11p, FISH CONFIRMED
12	95816	940546	MGA14	may be inverted, orientation uncertain	may be fused to a repeat of 2.15-2.3 Mb region of GGA12
12	1050000	1100000	MGA14	possible small intrachromosomal translocation to telomere	small segment may be now at MGA telomere
12	1128610	1134284	MGA14	possible very small intrachromosomal translocation	small segment now between about 2,632,117-2,703,753 in GGA coordinates on q arm
12	1164577	1399694	MGA14	inversion (1164577 joined to 1599552)	centromere either misplaced in GGA or moved telomeric or between 940,546 and 1,399,694
13	8233861	8511782	MGA15	small inversion
14	14370000	15070000	MGA16	inversion	FISH CONFIRMED
18	5062096	9882412	MGA20	inversion	unequal recombination between NME paralogs, FISH confirmed
28	1550000	1620000	MGA30	apparent duplication with extra copy at about 1.05 Mb in MGA	unclear if these are rearrangements or assembly errors
*Based on nomenclature of Griffin et al., 2008 (Ref. #10)
