# Supplementary material for: Multi-Platform Next-Generation Sequencing of the Domestic Turkey (Meleagris gallopavo): Genome Assembly and Analysis
Source: PLoS Biol. 2010 Sep 7;8(9):e1000475. doi: 10.1371/journal.pbio.1000475 (PMC2935454; doi:10.1371/journal.pbio.1000475)
Supplement: Table S12 — Comparative map contig list. (0.20 MB XLS) [file pbio.1000475.s023.xls]

## Sheet: Sheet1
Table S12. Comparative map contig list.
MGA chrom	comp map contig	contig	GGA hit chrom	Start of contig	End of contig	Contig size	Other notes	Alternate matches including LLNL coord for GGA28	Average contig size per chrom
1	1	1-1	chr1	104450000	104459439	9439	contig rearranged or mis-assembled, linkage map places at p telomere
1	2	1-2	chr1	1	376597	376596
1	3.1	1-3.1	chr1	407600	9650000
1	3.2	1-3.2	chr1	10056710	74594001
1	3.3	1-3.3	chr1	9713416	10050000	74116275	this segment translocated to here
1	4.1	1-4.1	chr1	74594873	75800000
1	4.2	1-4.2	chr1	75800000	76000000		this segment inverted rel to adjacent and to GGA seq
1	4.3	1-4.3	chr1	76000000	76821378	2226505	centromere between this and subsequent contig based on GGA seq
1	5	1-5	chr1	78365202	79405892	1040690	next gap site of alpha-2 macroglobulin family, may be over-collapsed in chicken
1	6	1-6	chr1	79464814	94393042	14928228
1	7.1	1-7.1	chr1	94399974	104450000
1	7.2	1-7.2	chr1	104597633	106883004	12335397
1	8	1-8	chr1	106952406	112702151	5749745
1	9	1-9	chr1	112746574	120415224	7668650
1	10.1	1-10.1	chr1	120539199	125900000
1	10.2	1-10.2	chr4	25500000	25550000
1	10.3	1-10.3	chr1	126300000	134895815	14006616
1	12	1-12	chr1	135073276	154278840	19205564
1	13	1-13	chr1	154493589	155685995	1192406
1	14	1-14	chr1	155835472	156017268	181796
1	15.1	1-15.1	chr1	156303569	156600000
1	15.2	1-15.2	chr4	73080000	73090000
1	15.3	1-15.3	chr1	156601000	159235184	2940615
1	16	1-16	chr1	159347319	161817320	2470001
1	17.1	1-17.1	chr1	161829086	172800000
1	17.2	1-17.2	chr1	172820000	172880000		small inversion or mis-assembly of chick seq
1	17.3	1-17.3	chr1	172900000	190221178	28352092
1	18	1-18	chr1	190455285	199046530	8591245
1	19	1-19	chr1	199277802	200792661	1514859			1.09393e+07
2	1.1	2-1.1	chr3	6218	2344838		inverted with 2.35 Mb adjacent to cen/telo and 0 Mb fused to ctg below
2	1.2	2-1.2	chr3	2458156	5589642
2	1.3	2-1.3	chr3	5605686	11605484		inverted relative to GGA seq direction and fused above and below
2	1.4	2-1.4	chr3	13160571	35801865	34111198
2	2	2-2	chr3	36025641	47694214	11668573
2	3	2-3	chr3	47813510	47852643	39133
2	4	2-4	chr3	47852668	50277788	2425120
2	5	2-5	chr3	50279004	52131621	1852617
2	6	2-6	chr3	52264424	72089794	19825370
2	7	2-7	chr3	72115676	92318912	20203236
2	8	2-8	chr3	92325659	102233780	9908121
2	9	2-9	chr3	102299219	109172251	6873032
2	10	2-10	chr3	109296596	109977047	680451
2	11	2-11	chr3	110081078	113517217	3436139			1.0093e+07
3	1.1	3-1.1	chr2	54870224	56560442		inverted and telomeric in turkey
3	1.2	3-1.2	chr2	54398341	54413232		inverted, relative to seq coordinates	possible misplacement of CNTNAP promoter in GGA
3	1.3	3-1.3	chr2	54641337	54845268		probably inverted, relative to seq coordinates
3	1.4	3-1.4	chr2	54290000	54330000		orientation uncertain	possible misplacement of Ctg254.6 in GGA
3	1.5	3-1.5	chr2	54452395	54545188		inverted, relative to seq coordinates
3	1.6	3-1.6	chr2	53804240	54263147		inverted, relative to seq coordinates
3	1.7	3-1.7	chr2	56595850	108425113	54330003
3	2	3-2	chr2	108425157	150393914	41968757
3	3	3-3	chr2	150472902	153696086	3223184
3	4	3-4	chr2	153791907	154597851	805944
3	5	3-5	chr2	154786527	154860006	73479			2.00803e+07
4	1	4-1	chr4	20886015	23274286	2388271
4	2	4-2	chr4	23315675	23748706	433031
4	3	4-3	chr4	23870041	24101425	231384
4	4	4-4	chr4	24179216	25140728	961512
4	5	4-5	chr4	25144461	25381360	236899
4	6	4-6	chr4	25579574	25952787	373213	small segment between this and above on MGA1
4	7	4-7	chr4	26005009	32198861	6193852
4	8.1	4-8.1	chr4	32232319	35828614
4	8.2	4-8.2	chr4	35828614	38999936	6767617	separated from contig above by small duplication of segment near 35.160 Mb
4	9	4-9	chr4	39078972	40170453	1091481
4	10	4-10	chr4	40211358	40601051	389693
4	11	4-11	chr4	40887085	50312160	9425075
4	12	4-12	chr4	50408834	54304177	3895343
4	13.1	4-13.1	chr4	54507989	73089000
4	13.2	4-13.2	chr4	73090000	82566701	28057712	small segment between this and above on MGA1
4	14	4-14	chr4	82613070	84527424	1914354
4	15	4-15	chr4	84621596	90239565	5617969
4	16	4-16	chr4	90247707	93124617	2876910
4	17	4-17	chr4	93160879	93540193	379314
4	18	4-18	chr4	93563631	93870557	306926			3.97448e+06
5	1	5-1	chr5	1820689	6476995	4656306		based on genetic map expect whole GGA p arm is inverted
5	2	5-2	chr5	1722572	1783684	61112		based on genetic map expect whole GGA p arm is inverted
5	3.1	5-3.1	chr5	391460	1637658			based on genetic map expect whole GGA p arm is inverted
5	3.2	5-3.2	chr5	33112	270229	1483315	inverted, relative to rest of GGA p arm	based on genetic map expect whole GGA p arm is inverted
5	4	5-4	chr5	8023478	16580544	8557066
5	5	5-5	chr5	16629934	20207952	3578018
5	6	5-6	chr5	20281041	30708999	10427958
5	7	5-7	chr5	30708999	35719626	5010627
5	8	5-8	chr5	35766800	37586517	1819717
5	9	5-9	chr5	37612962	42650970	5038008
5	10	5-10	chr5	42650987	44803844	2152857
5	11	5-11	chr5	44889480	56247122	11357642
5	12	5-12	chr5	56264379	57874072	1609693
5	13	5-13	chr5	57879954	61590855	3710901
5	14	5-14	chr5	61803984	61958140	154156			4258384
6	1	6-1	chr2	163499	52182155	52018656			52018656
7	1	7-1	chr7	6895993	7248180	352187	ctgs 1-4a (p arm) inverted as a block and fused 8.88 Mb
7	2	7-2	chr7	1563650	6757478	5193828	ctgs 1-4a (p arm) inverted as a block and fused 8.88 Mb
7	3.1	7-3.1	chr7	33395	1560224		ctgs 1-4a (p arm) inverted as a block and fused 8.88 Mb
7	3.2	7-3.2	chr7	8876111	9073815	1724533	fused to inverted p arm above
7	4	7-4	chr7	9277483	10600791	1323308
7	5	7-5	chr7	10740928	11321410	580482
7	6	7-6	chr7	11459598	25901793	14442195
7	7	7-7	chr7	26028569	37722951	11694382
7	8	7-8	chr7	37731061	38362250	631189			4492763
8	1.1	8-1.1	chr6	10430381	11438238		linked to ctg below
8	1.2	8-1.2	chr6	4318091	7654280	4344046	inverted relative to GGA seq coord. and linked to ctg above
8	2.1	8-2.1	chr6	4075907	4113451		very small segment linked to below, orientation uncertain
8	2.2	8-2.2	chr6	10348893	10369758	58409	very small segment linked to below, orientation uncertain	may be another very small segment between this and that below
8	3	8-3	chr6	3437262	3919764	482502	inverted relative to GGA seq direction
8	4.1	8-4.1	chr6	1576787	3333183		inverted relative to GGA seq direction and fused to 10.3 Mb below
8	4.2	8-4.2	chr6	7735050	10296511		inverted relative to GGA seq direction and fused to 1.58 Mb above and to 11.53 Mb below
8	4.3	8-4.3	chr6	11531176	12153164		fused above and below
8	4.4	8-4.4	chr6	12264632	13080207		inverted and linked to ctgs above and below
8	4.5	8-4.5	chr6	13140570	13662185	6277035
8	5	8-5	chr6	13775918	37027732	23251814			6.88276e+06
9	1	9-1	chr4	159831	18983379	18823548
9	2	9-2	chr4	19099678	19248762	149084			9486316
10	1	10-1	chr8_random	64951	407592	342641	(telomere adjacent, orientation unknown)	ctgs1-9a (entire p arm) inverted as a block and fused to 11.75 Mb
10	2	10-2	chr8	9612808	10199791	586983	inverted relative to GGA seq direction	ctgs1-9a (entire p arm) inverted as a block and fused to 11.75 Mb
10	3.1	10-3.1	chr8	9250000	9580931		inverted relative to GGA seq direction	ctgs1-9a (entire p arm) inverted as a block and fused to 11.75 Mb
10	3.2	10-3.2	chr8	8992540	9250000	588391	inverted and fused at 8.99 to segment above (same seq orientation as GGA seq)	ctgs1-9a (entire p arm) inverted as a block and fused to 11.75 Mb
10	4	10-4	chr8	8427337	8972971	545634	inverted relative to GGA seq direction	ctgs1-9a (entire p arm) inverted as a block and fused to 11.75 Mb
10	5	10-5	chr8	7903951	8331245	427294	inverted relative to GGA seq direction	ctgs1-9a (entire p arm) inverted as a block and fused to 11.75 Mb
10	6	10-6	chr8	2752222	7894254	5142032	inverted relative to GGA seq direction	ctgs1-9a (entire p arm) inverted as a block and fused to 11.75 Mb
10	7	10-7	chr8	992884	2688360	1695476	inverted relative to GGA seq direction	ctgs1-9a (entire p arm) inverted as a block and fused to 11.75 Mb
10	8.1	10-8.1	chr8	44817	887186		inverted relative to GGA seq direction and fused at 11.75 Mb to segment below	ctgs1-9a (entire p arm) inverted as a block and fused to 11.75 Mb
10	8.2	10-8.2	chr8	11745890	26733208	15829687
10	9	10-9	chr8	26743828	27430057	686229
10	10	10-10	chr8	27432657	30091465	2658808
10	11	10-11	chr8	30348298	30659823	311525			2.61952e+06
11	1.1	11-1.1	chr9	1528027	4372460		inverted rel to GGA seq direction and fused to below
11	1.2	11-1.2	chr9	4521698	14950479	13273214
11	2	11-2	chr9	14954975	25410652	10455677			1.18644e+07
12	1	12-1	chr10	132022	22403335	22271313	no internal centromere, likely distal at p end compared to chick seq		22271313
13	1.1	13-1.1	chr11	75337	2681245		GGA11 p arm inverted to place centromere distal in MGA13
13	1.2	13-1.2	chr11	3197512	21852426	21260822			21260822
14	1	14-1	chr12	1050000	1100000	50000	maybe telomeric, orientation uncertain
14	2	14-2	chr12	95816	940546	844730	may be inverted, orientation uncertain
14	3.1	14-3.1	chr12	1164557	1399694		inverted and fused to segment below
14	3.2	14-3.2	chr12	1599552	2632117
14	3.3	14-3.3	chr12	1128610	1134284		translocated to between segment above and below
14	3.4	14-3.4	chr12	2703753	20521125	19090748			6661826
15	1	15-1	chr13	504597	1533291	1028694
15	2.1	15-2.1	chr13	1583502	8120304
15	2.2	15-2.2	chr13	8233861	8511782		inverted, fused both above and below
15	2.3	15-2.3	chr13	8613143	18771424	16973004			9000849
16	1.1	16-1.1	chr14	42990	14370000
16	1.2	16-1.2	chr14	14370000	15070000		inverted, fused both above and below
16	1.3	16-1.3	chr14	15070000	15937232	15894242			15894242
17	1	17-1	chr15	35017	12963265	12928248			12928248
18	1	18-1	chr16	110935	179003	68068	coverage very poor in both turkey, chicken		68068
19	1	19-1	chr17	596337	10998633	10402296			10402296
20	1	20-1	chr18	62050	591500	529450
20	2.1	20-2.1	chr18	616751	5056017
20	2.2	20-2.2	chr18	5062096	9882412		inverted, fused both above and below
20	2.3	20-2.3	chr18	9969749	10663287	9953120			5241285
21	1	21-1	chr19	15185	9912622	9897437			9897437
22	1	22-1	chr20	24785	1372029	1347244
22	2	22-2	chr20	1546045	1913576	367531
22	3	22-3	chr20	1935559	3421640	1486081
22	4	22-4	chr20	3433668	13816927	10383259			3.39603e+06
23	1	23-1	chr21	69272	6047126	5977854
23	2	23-2	chr21	6148201	6324950	176749
23	3	23-3	chr21	6549150	6923986	374836			2.17648e+06
24	1	24-1	chr22	122932	1313782	1190850
24	2	24-2	chr22	1488942	2793740	1304798
24	3	24-3	chr22	3027592	3646605	619013
24	4	24-4	chr22	3810461	3934148	123687			809587
25	1	25-1	chr23	17639	1555409	1537770
25	2	25-2	chr23	1591402	1877661	286259	pericentromeric in GGA seq
25	3	25-3	chr23	2553913	3032489	478576	pericentromeric in GGA seq
25	4	25-4	chr23	3169579	3422604	253025
25	5	25-5	chr23	3495373	4956530	1461157
25	6	25-6	chr23	5180217	5987585	807368			804026
26	1	26-1	chr24	97028	6527674	6430646			6430646
27	1	27-1	chr25	68377	765902	697525
27	2	27-2	chr25	904957	977918	72961
27	3	27-3	chr25	1052313	1297471	245158
27	4	27-4	chr25	1487201	1500001	12800
27	5	27-5	chr25	1511488	1915197	403709			286431
28	1	28-1	chr26	61649	220981	159332
28	2	28-2	chr26	354262	998625	644363
28	3	28-3	chr26	1166393	2692638	1526245
28	4	28-4	chr26	2847756	3664877	817121
28	5	28-5	chr26	3753587	4805234	1051647
28	6	28-6	chr26	4823512	4909872	86360
28	7	28-7	chr26	5087259	5096850	9591			613523
29	1	29-1	chr27	81436	496440	415004	telomeric ~1 Mb repetitive and uncertain assembly, T cell receptor complex
29	2	29-2	chr27	908385	1296301	387916
29	3	29-3	chr27	1525354	2532444	1007090
29	4	29-4	chr27	2590502	2776950	186448
29	5	29-5	chr27	3004642	3653775	649133
29	6	29-6	chr27	3815791	4020001	204210
29	7	29-7	chr27	4165778	4830253	664475			502039
30	1	30-1	chr28	30242	1049001	1018759
30	2.1	30-2.1	chr28	1550000	1620000	70000	partial or complete duplication
30	2.2	30-2.2	chr28	1057844	1620001	562157
30	3	30-3	chr28	1702912	2464944	762032
30	4	30-4	chr28	2485000	4500181	2015181			885626
Z							131 contigs, not shown		569466
					Average =	6.15226e+06

## Sheet: Sheet2
MGA chrom	comp map contig	contig	GGA hit chrom	Start of contig	end of contig	contig size
1	3.3	1-3.3	chr1	9713416	10050000	74116275	74116275
3	1.7	3-1.7	chr2	56595850	108425113	54330003	128446278
6	1	6-1	chr2	163499	52182155	52018656	180464934
3	2	3-2	chr2	108425157	150393914	41968757	222433691
2	1.4	2-1.4	chr3	13160571	35801865	34111198	256544889
1	17.3	1-17.3	chr1	172900000	190221178	28352092	284896981
4	13.2	4-13.2	chr4	73090000	82566701	28057712	312954693
8	5	8-5	chr6	13775918	37027732	23251814	336206507
12	1	12-1	chr10	132022	22403335	22271313	358477820
13	1.2	13-1.2	chr11	3197512	21852426	21260822	379738642
2	7	2-7	chr3	72115676	92318912	20203236	399941878
2	6	2-6	chr3	52264424	72089794	19825370	419767248
1	12	1-12	chr1	135073276	154278840	19205564	438972812
14	3.4	14-3.4	chr12	2703753	20521125	19090748	458063560
9	1	9-1	chr4	159831	18983379	18823548	476887108	3.17925e+07
15	2.3	15-2.3	chr13	8613143	18771424	16973004	493860112
16	1.3	16-1.3	chr14	15070000	15937232	15894242	509754354
10	8.2	10-8.2	chr8	11745890	26733208	15829687	525584041
1	6	1-6	chr1	79464814	94393042	14928228	540512269
7	6	7-6	chr7	11459598	25901793	14442195	554954464
1	10.3	1-10.3	chr1	126300000	134895815	14006616	568961080
11	1.2	11-1.2	chr9	4521698	14950479	13273214	582234294
17	1	17-1	chr15	35017	12963265	12928248	595162542
1	7.2	1-7.2	chr1	104597633	106883004	12335397	607497939
7	7	7-7	chr7	26028569	37722951	11694382	619192321
2	2	2-2	chr3	36025641	47694214	11668573	630860894
5	11	5-11	chr5	44889480	56247122	11357642	642218536
11	2	11-2	chr9	14954975	25410652	10455677	652674213
5	6	5-6	chr5	20281041	30708999	10427958	663102171
19	1	19-1	chr17	596337	10998633	10402296	673504467
22	4	22-4	chr20	3433668	13816927	10383259	683887726
20	2.3	20-2.3	chr18	9969749	10663287	9953120	693840846
2	8	2-8	chr3	92325659	102233780	9908121	703748967
21	1	21-1	chr19	15185	9912622	9897437	713646404
4	11	4-11	chr4	40887085	50312160	9425075	723071479
1	18	1-18	chr1	190455285	199046530	8591245	731662724
5	4	5-4	chr5	8023478	16580544	8557066	740219790
1	9	1-9	chr1	112746574	120415224	7668650	747888440
2	9	2-9	chr3	102299219	109172251	6873032	754761472
4	8.2	4-8.2	chr4	35828614	38999936	6767617	761529089
26	1	26-1	chr24	97028	6527674	6430646	767959735
8	4.5	8-4.5	chr6	13140570	13662185	6277035	774236770
4	7	4-7	chr4	26005009	32198861	6193852	780430622
23	1	23-1	chr21	69272	6047126	5977854	786408476
1	8	1-8	chr1	106952406	112702151	5749745	792158221
4	15	4-15	chr4	84621596	90239565	5617969	797776190
7	2	7-2	chr7	1563650	6757478	5193828	802970018
10	6	10-6	chr8	2752222	7894254	5142032	808112050
5	9	5-9	chr5	37612962	42650970	5038008	813150058
5	7	5-7	chr5	30708999	35719626	5010627	818160685
5	1	5-1	chr5	1820689	6476995	4656306	822816991
8	1.2	8-1.2	chr6	4318091	7654280	4344046	827161037
4	12	4-12	chr4	50408834	54304177	3895343	831056380
5	13	5-13	chr5	57879954	61590855	3710901	834767281
5	5	5-5	chr5	16629934	20207952	3578018	838345299
2	11	2-11	chr3	110081078	113517217	3436139	841781438
3	3	3-3	chr2	150472902	153696086	3223184	845004622
1	15.3	1-15.3	chr1	156601000	159235184	2940615	847945237
4	16	4-16	chr4	90247707	93124617	2876910	850822147
10	10	10-10	chr8	27432657	30091465	2658808	853480955
1	16	1-16	chr1	159347319	161817320	2470001	855950956
2	4	2-4	chr3	47852668	50277788	2425120	858376076
4	1	4-1	chr4	20886015	23274286	2388271	860764347
1	4.3	1-4.3	chr1	76000000	76821378	2226505	862990852
5	10	5-10	chr5	42650987	44803844	2152857	865143709
30	4	30-4	chr28	2485000	4500181	2015181	867158890
4	14	4-14	chr4	82613070	84527424	1914354	869073244
2	5	2-5	chr3	50279004	52131621	1852617	870925861
5	8	5-8	chr5	35766800	37586517	1819717	872745578
7	3.2	7-3.2	chr7	8876111	9073815	1724533	874470111
10	7	10-7	chr8	992884	2688360	1695476	876165587
5	12	5-12	chr5	56264379	57874072	1609693	877775280
25	1	25-1	chr23	17639	1555409	1537770	879313050
28	3	28-3	chr26	1166393	2692638	1526245	880839295
1	19	1-19	chr1	199277802	200792661	1514859	882354154
22	3	22-3	chr20	1935559	3421640	1486081	883840235
5	3.2	5-3.2	chr5	33112	270229	1483315	885323550
25	5	25-5	chr23	3495373	4956530	1461157	886784707
22	1	22-1	chr20	24785	1372029	1347244	888131951
7	4	7-4	chr7	9277483	10600791	1323308	889455259
24	2	24-2	chr22	1488942	2793740	1304798	890760057
1	13	1-13	chr1	154493589	155685995	1192406	891952463
24	1	24-1	chr22	122932	1313782	1190850	893143313
4	9	4-9	chr4	39078972	40170453	1091481	894234794
28	5	28-5	chr26	3753587	4805234	1051647	895286441
1	5	1-5	chr1	78365202	79405892	1040690	896327131
15	1	15-1	chr13	504597	1533291	1028694	897355825
30	1	30-1	chr28	30242	1049001	1018759	898374584
29	3	29-3	chr27	1525354	2532444	1007090	899381674
4	4	4-4	chr4	24179216	25140728	961512	900343186
14	2	14-2	chr12	95816	940546	844730	901187916
28	4	28-4	chr26	2847756	3664877	817121	902005037
25	6	25-6	chr23	5180217	5987585	807368	902812405
3	4	3-4	chr2	153791907	154597851	805944	903618349
30	3	30-3	chr28	1702912	2464944	762032	904380381
27	1	27-1	chr25	68377	765902	697525	905077906
10	9	10-9	chr8	26743828	27430057	686229	905764135
2	10	2-10	chr3	109296596	109977047	680451	906444586
29	7	29-7	chr27	4165778	4830253	664475	907109061
29	5	29-5	chr27	3004642	3653775	649133	907758194
28	2	28-2	chr26	354262	998625	644363	908402557
7	8	7-8	chr7	37731061	38362250	631189	909033746
24	3	24-3	chr22	3027592	3646605	619013	909652759
10	3.2	10-3.2	chr8	8992540	9250000	588391	910241150
10	2	10-2	chr8	9612808	10199791	586983	910828133
7	5	7-5	chr7	10740928	11321410	580482	911408615
30	2.2	30-2.2	chr28	1057844	1620001	562157	911970772
10	4	10-4	chr8	8427337	8972971	545634	912516406
20	1	20-1	chr18	62050	591500	529450	913045856
8	3	8-3	chr6	3437262	3919764	482502	913528358
25	3	25-3	chr23	2553913	3032489	478576	914006934
4	2	4-2	chr4	23315675	23748706	433031	914439965
10	5	10-5	chr8	7903951	8331245	427294	914867259
29	1	29-1	chr27	81436	496440	415004	915282263
27	5	27-5	chr25	1511488	1915197	403709	915685972
4	10	4-10	chr4	40211358	40601051	389693	916075665
29	2	29-2	chr27	908385	1296301	387916	916463581
4	17	4-17	chr4	93160879	93540193	379314	916842895
1	2	1-2	chr1	1	376597	376596	917219491
23	3	23-3	chr21	6549150	6923986	374836	917594327
4	6	4-6	chr4	25579574	25952787	373213	917967540
22	2	22-2	chr20	1546045	1913576	367531	918335071
7	1	7-1	chr7	6895993	7248180	352187	918687258
10	1	10-1	chr8_random	64951	407592	342641	919029899
10	11	10-11	chr8	30348298	30659823	311525	919341424
4	18	4-18	chr4	93563631	93870557	306926	919648350
25	2	25-2	chr23	1591402	1877661	286259	919934609
25	4	25-4	chr23	3169579	3422604	253025	920187634
27	3	27-3	chr25	1052313	1297471	245158	920432792
4	5	4-5	chr4	25144461	25381360	236899	920669691
4	3	4-3	chr4	23870041	24101425	231384	920901075
29	6	29-6	chr27	3815791	4020001	204210	921105285
29	4	29-4	chr27	2590502	2776950	186448	921291733
1	14	1-14	chr1	155835472	156017268	181796	921473529
23	2	23-2	chr21	6148201	6324950	176749	921650278
28	1	28-1	chr26	61649	220981	159332	921809610
5	14	5-14	chr5	61803984	61958140	154156	921963766
9	2	9-2	chr4	19099678	19248762	149084	922112850
24	4	24-4	chr22	3810461	3934148	123687	922236537
28	6	28-6	chr26	4823512	4909872	86360	922322897
3	5	3-5	chr2	154786527	154860006	73479	922396376
27	2	27-2	chr25	904957	977918	72961	922469337
30	2.1	30-2.1	chr28	1550000	1620000	70000	922539337
18	1	18-1	chr16	110935	179003	68068	922607405
5	2	5-2	chr5	1722572	1783684	61112	922668517
8	2.2	8-2.2	chr6	10348893	10369758	58409	922726926
14	1	14-1	chr12	1050000	1100000	50000	922776926
2	3	2-3	chr3	47813510	47852643	39133	922816059
27	4	27-4	chr25	1487201	1500001	12800	922828859
28	7	28-7	chr26	5087259	5096850	9591	922838450
1	1	1-1	chr1	104450000	104459439	9439	922847889
						922847889
						4.61424e+08
						6.11158e+06
