# Supplementary material for: Multi-Platform Next-Generation Sequencing of the Domestic Turkey (Meleagris gallopavo): Genome Assembly and Analysis
Source: PLoS Biol. 2010 Sep 7;8(9):e1000475. doi: 10.1371/journal.pbio.1000475 (PMC2935454; doi:10.1371/journal.pbio.1000475)
Supplement: Table S13 — Turkey SNP linkage map. (0.14 MB XLS) [file pbio.1000475.s024.xls]

## Sheet: Turkey_linkageMap_long
Table S13. Turkey SNP linkage map.
SNP_name	MG Chr	Position (cM)	Seq5'	Alleles	Seq3'	GG_Chr	GG_start	GG_stop
MGS3A002581	1	0	TCCACTGTTTGTCTGTCATCCCTAATTACGGC	C/T	TTTCAAAAGAAATGCTTCATAATTGCTCTTAATGGTTAAAACAAAAAATT	1	4225939	4226114
MGS3B002374	1	4.8	GTTGGCCATTTATTGTCATATATTTTTGTGCACTGAAATGAAATCTTCCA	AG	GGTTGAGTTAGCTTGATTCGAGCATATTCCACAGTTAGTCCCTGGGACAA	1	8381135	8381302
MGS3A004678	1	6.6	AGTAACAGACTGAAGGATGAGAACAGATGTGCAACATAA	C/G	CTTTGCCAAGAAAGGATGACAAGAATCACGAAAAGAAGAACAGGAAGCCT	1	13955007	13955096
MGS3A004329	1	11	AGTTGCGCAAAGCCTTTGGCAACACAGAGATTCCATATTTCCTCCATGAA	C/T	TTGTAGATGTAGTCAGTGTTACCAGAGAAGTTGACAAAGATGCA	1	17818051	17818213
MGS3A001071	1	16.4	CATACCTACCTCTCCTGGAGTTCTTTCATGGCTGGTGTTAAGTAGCTGGC	C/T	GTTACCAAGTTCACTTTGTTGTTGATACATTTCTTAGCAACCAAAGGATG	1	24670572	24671048
MGS3A006739	1	20.3	CCATCAGCCATGTCAGCTTGAATGCT	T/C	GTACTCTATTGGCTTCTTAGAAGTTATATTGGGCCAAAGTATTTGCA	1	26175854	26175928
MGS3A004666	1	23	TTTTTTTACCACGATGGAATGTTTTC	G/A	GGAGTATTTGCTGAATACACAGGATGATTTGCTGCTAAGAGCGGTGGCAA	1	29196804	29197129
MGS3B001925	1	35.9	CAACAAGATTGACCTTAAATGTAGTGTTGTGTCTGTGAACTGGCAGC	AG	CAGAAAACAGGGCTTAGATTCTGGGAACTAACAGGGCAAAAGTGTTCACA	1	32741169	32741281
MGS3B003114	1	35.9	CACTTATGAATCAGAAAGTGGAGCAGATGTGTGGACAACTCTAAGAGCAC	GA	TTTTTGACTAGCATATTGAAAATGCTTGTTGGCTTTCAGGCAAACCTGGT	1	34814393	34814577
MGS3A005999	1	35.9	GCAGACAGTGTCAAAGCAGTA	A/G	GTGAAATGATACGTATGACAAATGTCAATGATA	1	34814946	34815001
MGS3A003371	1	41.7	GGTCTCTCTTTGCAACCTTGAAAGATTGTAAAGATGCAGACAAAACAGAT	A/G	TCCACACTTCCAGCACTGAAATCAGTGTTCACTGTACCCTCTTGC	1	35934153	35934317
MGS3B001927	1	41.7	GAGGCTGTCATGGGGCTGTGGGCAGCCAGCATAAATCAGAGAACCCAAAT	TC	CAGATATCACAGGATGCAGAAATGCCTCAGGGCTGCTTTTCTGCTTCCCT	1	36124760	36125002
MGS3A004597	1	41.7	GCATCTGCAGGGAGCAAGGCACAGAGGAAAATAAACAGGCAG	A/G	GTATTTGCTTATTGTCTAACAATATGGGAATTTTGGAGCCCAGGTGCTTG	1	37554487	37554630
MGS3A004325	1	50.4	ACCCTCAGTACTTTGTCTGGTTTCT	A/C	TTGCTGTAGTTTGTCTTACTTTGTCTTTTGATGCTGAAGAAGTGTTTTGT	1	39943676	39943883
MGS3B001935	1	70.3	GTTACCCAGTTTTGCTGGCAGTGTCCTGCATTAATGCAGCTCTGTCCCCA	CG	CTTGGAAGAAGACATTTTTGTTTTCTTAACAAAAATATCAGGTTCTGTCT	1	50323816	50324020
MGS3B001936	1	82.8	GGTCCTGATTGTACCTCACTGTATGTATATTAAAGCACCTGCAGAGACAG	GA	GGGCAGTAGGAATTAAGCACTTTGCTTTGCTAGGTTGGGGTTTTACTTCT	1	55402863	55403189
MGS3B002729	1	89.4	CTTGACATACTTGCAGTGATGGCTTTTGGAGCAGATTGAC	GA	CTGGGTAGTGTAAAAAAGAAATGAAGTTGCCAGTAGCACTTATGAGGCTT	1	143029714	143030087
MGS3A003933	1	94.8	GTCCAGTGCTGGTAGCTGTTTACACAACGATGGACT	G/C	CACTCTTTAGTTTTCTCCTTCCTGAATCAGAAATATGAATTAAGAGGAAA	1	58135193	58135312
MGS3B000190	1	100.2	ATCGCTAATCTAAGATAAAATTATTTAGTGAGCATAATCTGCAAGGATGA	GA	TCCCTTTGCCAGAAACTGAGTTGGGTCGAGTCACCATCCTTCCCAGAGGT	1	59443934	59444205
MGS3A000503	1	103.6	GTATGTAGTCATCTTTACCCAGAGAGACTCAGTCTAAAACACAGAAGATG	T/C	GTCTCAGGAGAATCACACAGAGCTGCTCCCCAGATTGAACAGCTCCACCA	1	62005738	62005979
MGS3A002856	1	107.9	TAGCCATGGCATATTCAAACCTGACTACATTGAAATTACAGTTCAAATTT	A/G	TCCCCTTATGCAGTAAATACCTGGG	1	63775290	63775481
MGS3B003029	1	109.9	CTGCTTCCTTACGGAACTATCACTGCAG	GA	CAACAAACTGACACCTTTAGCAGAACCCCTTCCACATAAACAATGAAAGG	1	64057832	64057926
MGS3A004018	1	122.4	CCTATTAATGAGTCTCCACAGAAGTCACAACCTCAGGTTTATCAGTTAGC	A/G	TTGGTGATTTAGGCAAGCTGTATTAAGACAAGTG	1	69906368	69906457
MGS3B003176	1	128.8	AGGCTTTATCTTACTTGGTTAACATGCTTACTGTTGAGAAAGATAGCGCT	CT	GCAGCAAGGCAAGTGGTGATTGATAGAAATTCAGCTCTCTCCCTTCTGCT	1	71588408	71588666
MGS3A003282	1	128.8	AGCTACTCCTCAGATAAATCTCTAGCATCCAAATGAAAGCTGAGCCAACA	C/T	ATCTATGATGGACTGTTGGTTAAAATGAG	1	71590366	71590604
MGS3A004434	1	130.1	CCAATTCAGACTGTTTAAGCTATTCAC	C/T	GCTCTGTGAGATACACCATACATAAATCTCTCATTCAGAGAGCCTGGAAC	1	74183953	74184161
MGS3A001546	1	131	AATCACTTATTAGCAGAGAACATCAGAGACTAATTGCAACTGCCAATTTC	C/T	CACTGCTAAGAAACACAGGTTCACAAAAGAAAAGGCTATAGTCACAGCCT	1	84064631	84065305
MGS3A000445	1	132.5	GTTTCATTCTGTTGTAATTAATCCACCATGGAAGGGAGAATTGCTTTAAC	A/G	TCATCCTAGCTTTAATTCTTTCTTTGAGTGCCTTCTTCATCACATACATC	1	85980936	85981100
MGS3A001904	1	137	GGAACAGGAGGGAGACCAACTTCTTACACGGGCGGATGGTGCTAAGACAC	G/T	GGGAGGCAGTTTTAAACTAAAAGAGG	1	87119971	87120046
MGS3A004515	1	144.5	TGCAATGGATTAAGTATAAGAACCACAAAACAGTACAAGAAATGAATTCC	C/T	AACCACTGATAATGCCAGAAGG	1	89746393	89746556
MGS3B001952	1	148	CATTCTTCTGATAGCAAGGTGGAGTGGGAAAGAGAAAAACCTTGATGCCA	CG	ATGAGCACTGTTCAGCAACTGTGGTATCAGCATAATTTTAGCAAAAAATA	1	92929222	92929346
MGS3A006910	1	151.3	GAGCATCCTCCCTGTAATGCATCATGTCTTTGGTAG	G/A	ATGAACTGGTGACCTCTGTTGTGTGGGT	1	94867384	94867447
MGS3A000639	1	153	GCTACTTCTTCACTCATTTCTCCTTATCCAAAGTCCAGTGATGTCAACAT	G/C	TGCACACAGTGCCTGATGTTTTTTCTGAAGGGGGAATCCTAAGGCAGAGC	1	95691071	95691187
MGS3A007043	1	155	GGCTATTCCAGATAAGTGGATAAAGGTGAGAAAATGTGTTTTAAAAATAC	A/G	TTCTGCTCTTCAGAGTGCTATGTT	1	98600498	98600576
MGS3A002660	1	164.4	CAACATAAATGCACATGCATGCAGTTGTTCTTTTACGTTT	T/G	CCTTATGTTCTGCAGAAACATTGCAGTGCCAACACCAGTGATTAAATCAC	1	106323917	106324007
MGS3B001956	1	164.4	CTGAGGAATCTCAGTTATTCCAACACTGATGTTCACAATCCACATCTTTC	AC	CGTTACTGTCCACATGAACAATGCAGGCAACCCTTTTTAGAGCCAGGATG	1	106324144	106324316
MGS3A006342	1	164.9	ACTGAACCCAGAATTTATCTCCACTGCCA	C/A	AAAGGTGGAACCACGGAGCACATAGGGGGGAAGTCAGTGGTATG	1	107880728	107880790
MGS3A004500	1	176.7	TCTCGAGTTTTCTTCCCAGTGGGCA	A/C	TAGAAGCCTGTTTATATAAGCGGAGAGGGAAGCTTACTTTCCCATTACTT	1	110158835	110158969
MGS3B000652	1	176.7	GCATCAGTGGGAAAATAGGTTTCCTCAGAGATGGCTTCTTCTTAAGCACA	AG	TCCAGGCTACTTTTGTCAATGCTTTTTTATTTTGATATAGATGATATCTG	1	110205340	110206044
MGS3A004275	1	182.3	TTTGAACCACAGGCTTGTCAAGTCCTCTCAAGGCCTGTAGAGACATGG	T/C	ACTGCAGCTCCTTGGTCTGAGGAGTGGGTAAATAACACCAGCGGGTGCTG	1	112468369	112468514
MGS3A003776	1	184.9	CTTTCACTGGAATTTACATCAGCCTGACTCTGG	C/A	CTGGCTCATTTAAACAAAGACATCAAAGAAAATGTCACTGTGTTTTCCTA	1	113408647	113408835
MGS3B000322	1	188	GTGATTGAAGACTGCTTCAGGCTTCTTGCATCAGATTGTAAAGTTGCTGA	GA	AGATACAGATGCCCAACCCCTGAAATAAATCAGAGTCAGATGGGTTATTA	1	114385253	114385836
MGS3B001967	1	193.2	CAAGAAGAAACAGTCATCTCTGGTGGTTATTTTGTTTTAGTTGTGGGCAA	AT	ATAGACTGGTTTGTCTTGCAGTGGTACGTGCTGCAATAAGCATCACAAGT	1	116588391	116588864
MGS3B000557	1	196.2	TCAGCACTTCATTCTGCTTCCAAGACCAGTAATGCTACAACCTGCACTGA	CT	ACAAAGTGGGATGAACATGAGGATATTGCAACTTCATTGCTATCAACTCA	1	117906040	117906431
MGS3A005516	1	197.7	CAGAGCGTAAAATTCCAAGCTGACTGCAAAGAATATCAATAAAGAATTGA	G/A	AGTTAACTGTGAACCAGAGTCAGCAATCCATACA	1	118063167	118063279
MGS3A000579	1	199.1	GGATGAAAAATATTTACCTGGTTATGGTGAATATGAAACTTTTGACTGAC	G/A	AGAAATTTAAAGCATAAACTGCATTTTCTGAACAAAGGAGCAGAGAATTG	1	119217861	119217980
MGS3A007329	1	201.4	ACCACCTCTGAATGACTTGAAGCAAGAGTCAATTAAAGCT	G/A	TAATTCCAAATGGACAAGTTTTTA	1	121842667	121842732
MGS3A000016	1	204.1	TTTTACAATTTTATTGTATTTTTTATTCCAGTACCAGCTCTTCAGCTAAA	T/C	TTTCTTATATTGCAAAAAATACAAAGTAGGGTTTGTGCTGGGGAGGACCA	1	123659353	123659673
MGS3B003270	1	215.6	ATAGAGATGGCACGGAAGGGGAACTGGG	AC	AAGCACCAATCTCTATGGGTGATAGGGGTTCAGCAATGATGTAACAGACA	1	128750007	128750092
MGS3A005799	1	224.5	AGACACATGAGTTAAAACACTTTTTCTCCCTATGGGAGATAACTGGCGAG	A/G	CCTGGGTAGCAGGGGGGTACGG	1	132678715	132678814
MGS3A001984	1	230.1	GATCCTCAGCGCTAGCTTTAGAAAAATAACCTACAGGTGAAGCAAAC	A/T	CATTGTGTACTTTCACTGTGCCTTTAATTGGATATTTTAA	1	135930393	135930467
MGS3A004504	1	235.3	AATAATGGTAGGCAAAGAGCAAAAATAAAAAAAAATAAAAGG	T/C	AATGCCTTTACTCATACAAAACCAGCACTGAATGACAGAAACTGCGATT	1	139808541	139808611
MGS3A000968	1	256.8	CCTCTTTCCCAATCAAAAAGCAACAAATGTCTGCAAACTGACAACTTTCC	C/A	AAGTCCCATTATTTCCTCTCAAATGAATGAGAAGTGACACCAGATACTGC	1	143591046	143591301
MGS3B000567	1	256.8	GAATAAACATTAATGGTAAATTATTATGCTGGGTAAAATCCAATAATAAA	TG	GGGTAAATCTCCCTCAGTGCTAGCCATGAGAAACAAAAACTGATGTTTAA	1	147276761	147277416
MGS3B000252	1	264	AAGGACTGAACTGCTTTTGCAGCATGGAACAGAAATGCTAAGATTAAATA	CT	ACCTACCCTCTGATATGATTCAGCAAGAGTTTATAGGATATTCAGAATTA	1	150077893	150078376
MGS3B002607	1	266.1	TTCAAGCTGGCACCTTAGAGTAGGCTTTTGTGGTAGGGGATGTGTCGCAG	TC	ATGGAAACACCAATTCCTCTTCACTTACTGTAGAGGGAGCCTAGAGGACT	1	157076519	157076983
MGS3A006608	1	272	ATGAAAACCTGATATGCATGACAGGGACACTATACCGGGTTGCCAAAGTC	C/G	CATACAACTTCTCTGGACAGCTTCTGCCAGTTCCT	1	166197230	166197371
MGS3B001982	1	273.8	GGGAAACACATGGCAGTAGTACAGTAGTCAATTGGAATACAGTTTCTGCG	TC	ATACCAACATTCCTGAAAGACTGAAATTTGCCTTGAACAGAAAGAGCAAT	1	167773255	167773822
MGS3B000658	1	274	TTTGTAGTATACACTGGAATTTACTACAGAATGACCTAGAGTCTCAGTGT	GA	CAACCACAGTAAATAGTGAACACTACCAGTATGTCTGAAGATAATAAATG	1	169163508	169164200
MGS3A006595	1	275.5	AGAAATCATCTTCAGAGATGATTTTTTCTGGGACA	C/A	TTAGTATTGCAAGAGAAGCCTCT	1	169552889	169552930
MGS3A001052	1	288.4	CATGCAGAAAGCAGCTCTGTTTCCACAGAGGGAAACACATAGATATCCTC	A/G	CATGCAGGAGTGAGAGCTGAGGTTCATGTTGTCACACGTTTGCATGCAGG	1	172485781	172485933
MGS3B002946	1	288.4	ATTTCATAAACAACCTTGACCTTAGACATTCATTTTTCATGGTTTCCTAC	GT	CTGGATTTCACATGTACAAAAACCATAATTTATTTCTTGGGGATTTACAC	1	172911488	172911670
MGS3A000921	1	295.1	CTAGTTTTGATAAATAACCTTTCTGTAATTTTTGAACATCAGTCTAAGAC	T/A	TTAGCTAGTTGCAGTTAGGTAAATCCTGTCTCTTCCGTGATTGCTTGTTA	1	150077892	150078353
MGS3A001057	1	306	CATGAAAAGCAACCAAATTAATTCCTCTTTATCAGACACACTACCTAACG	C/T	TCAAGTACTGCATTCCTTAAACCCTTGGAAAGTGTTGGTTCAGCCTATAC	1	174945864	174946003
MGS3B002595	1	308.9	AAATGCCATGGTCCCATAGTTCAAATATTGAATCTACATGCATCAATGTT	AG	GGTCCAACAACCTTCTGACAAAATGTGAA	1	177219281	177219394
MGS3A003499	1	309.7	TCATTTTCCCATATCAGTCAAACACTCCAATGCTGTTAATATTGCCAACC	C/T	CATCGACTGCGAGTGAGCTCATGCTGGTGA	1	178337057	178337245
MGS3A000441	1	318	GTTTGCTGAGAGCAAGGACATCACATTATGCAGTGTCACACCAGATGCAC	G/A	CAGTCAGCATCTAGCACAAAGACAGTCCATAGTGGAACACTGGTTATATG	1	180492892	180493106
MGS3A000693	1	319.1	GCACTCTGCGCATCACAGTTATTCAGGAAGTCATCTCATACCAGTTAGCA	T/C	AGAGCCTAATATTGTATCTATTGATTAGGCAAGGGTAACTGAAGGGGGAG	1	182920871	182921024
MGS3B001991	1	324.9	TGGAATGGCAGTTGGCTTGTGGATGCTTTCTTCGATAACCCTCACCTGAA	CT	GTAGGTGTGGGAAACCTGCTGAGGCTTCCCAGAGTCTTTTGCCTA	1	190700980	190701079
MGS3A004115	1	328	TATTAGCTCTTTTTTGGTGAAAAGGTT	T/C	CACTGTGTGTGGAAAATGTGCTTGAAGGATGGGCAAGTAGAAGA	1	193513850	193513931
MGS3A006029	1	334	GATATTGAACCACTAGGTGGCAATGCCTACAAAACTTTGT	C/T	ATTTAAAACCTGTCAAGGAAGCCAGCTGATACCAAAAAA	1	197535886	197535956
MGS3B002405	2	0	AAACTGCCTGCTGGCCACAGTTGCTCGTGGTAC	AG	ATGTCATCCTAACAAATACATGCAAGGCTGTTTTTTCCCTATAATTTTAC	3	757910	757996
MGS3A000619	2	0	GCTGTACTAACCTCTATGCTCTCCATCTGTCTGCACTCTAAGCCAGGCAC	T/A	TTCAGTAGGTGATTGTGTGTTCATGACTGGTTACAAACAAATTGAAATTA	3	1901911	1902594
MGS3B002804	2	2.4	TACCTGTTGCACTCCTTAACTGAGTTACTGAGCATATCTTCCAAGTCTTC	GC	TCTAGGTTTGTTGGAGTACACTGGTGGGACTTTGGCTTTGGCCAAACAAC	3	3468005	3468413
MGS3A007598	2	5	GTATATCTGTTTTGTAGTTACAGTGAATGTTTTGCTGTATTTTATTCTT	A/C	AGATAAGCCTGGATATATACCAGCGTGAGGGAAAGTC	3	4862919	4863008
MGS3B003045	2	6.1	ACAAGATAAGCAAAGAATGGAAGGAAAGAAACCGGTGAAGATCAGCGTTG	CT	AGAAGCTGTCAGCTGAATCAGCTGTGCTGTGCTGCAGCACACATCCACAG	3	5336426	5336844
MGS3A000714	2	22.2	GCAAAATTTGGGTTTGCCACAAAAGGGGGCACATTCATGGTAGTAAAGCA	T/C	TACATCTGCTTTGGTGTTGCATCTGAGAGCTGCAAGCTCCCTCTGGTCGA	3	9824122	9824296
MGS3A000504	2	25.5	GTATGGTCCCTCAACCCTCTCAAACCGTATCTGTCAAGAGCTAAAGTGTA	T/C	TGGAGGCTCACACGTGTACCAGAGCTAACCTAAATAGTCATAGCACGCAC	3	8388498	8388653
MGS3A004120	2	33.5	AATTTGGATTCCAAAATCTGAATTTGGATTGCAAAATCTGTAACA	G/C	AATCAGAAAAAGTCACATCTCTCTCATGCCAGATTTGCTCTAGAGGTCTG	3	14017322	14017512
MGS3A006722	2	37.6	CTCTCTGTGGGAGCTGCTGCTCTGAAACATGACAT	T/C	AATTTACTCTCTTACAGCACTGTTTGATGCACTGCA	3	16259340	16259412
MGS3A000164	2	43.3	TGTCTTCGTGCTCCAAAAAATTGTGCTTATTGTAGCATTATGTAGGGCAG	G/A	GCTGTAGCTTTTTCCCTCACCAGGTGTAATATCTTAAATATACCTTTCTG	3	18039340	18039517
MGS3A006930	2	45.7	CATGCAGAGTAAGTGAGCCCTACTATGCTTTTTAT	A/T	CTCCTTAAGGTTTCCACTCCAACTTTGGAGGGCACTCTCCAACCGGG	3	19587473	19587549
MGS3A005826	2	51.2	AAACAATTTCCTGAACCAATTGTATGAACAGGTACATATGACTGGAATGG	A/G	AAGGCTTTCTTTTTTTAAGGCTATA	3	21345742	21345854
MGS3B003201	2	58	CACGCTTTCAGGGAAAAGGAATCTTTCAGTGCAGTTACATATCATCTTTA	CG	ATGTGGCAATAGCTGAAGCAGCCAGATTCTGCAAAGAAGCAGTAA	3	24187381	24187502
MGS3A002643	2	65.5	ACAGTACAACAGTTTGGCCTGAAAATGAGACTGT	C/T	TCCCATTTGGTTTGACTTATAAAAGTCCTGGCTTCATCACAGTGTTTCAC	3	28136737	28136913
MGS3A004398	2	69.7	GCAATACCTACACACCACCAGGGAGATGTCGCACAA	C/T	GCCTGGTTAAAATAGTTTGTGCTGTTCAGTTTATCTGCTGTGTATCTGCT	3	30888525	30888747
MGS3B002529	2	69.7	TCAGTCATTTCACAAGGCTATCAAATCCAACACATTGCTCCTACATAGAG	AG	AGGAAAATATCCTATTCTTTATTCACTGTGGTCCCTGATAAATAAAGCAG	3	84625880	84626125
MGS3B002526	2	70.4	GTGAGATGGAGATAGCAGGACCTGTGTCGAGGACTACAATAGCAACCCCA	GT	GTCTGTGCAGCCTCAGGATTGTCACAGCCAGCTGAGAACACATGTGGGGC	3	31454485	31454788
MGS3B000015	2	73.3	ACTCTACCCTTTATTTTTCATCTAGAAGCAAAGTTAGCTCCCAGAGCCAC	GA	ACACAACAAGAGGACACTTGTGGGCATGAGGCTGGGAGCAGTGTGTTGTG	3	35008452	35008629
MGS3A000035	2	74.8	TTTCTTTTCTCTTGATAACATGTTCCATATTAAATCATACTTTGAGCTCA	T/G	TGAGGTTTTGTCCTTGTGTTCAAGACATAGCAGTAAGATGCTGACTCCTC	3	36160890	36161030
MGS3A001228	2	77.9	ATGCTCAGCATACTGAGTGCTGTCCCACATAAATATGGAATTTAAGAAAA	C/T	AGCCTGCCAGTAATTTATAAGGGCTAACAAAAACCTTGCAACCGGATTTG	3	39678631	39679034
MGS3B003240	2	81.1	AAAGCCCCAGCCATAGTCAAAGTGAGGTCA	AG	CTCCAGCCCAGCTTCCCACCGCT	3	72386385	72386437
MGS3A006978	2	87.8	GTGTTTAGATTAGGCAAAATTGTTCAGGAATT	C/T	TTCAAATGAAATTCTAAATGTCATTCTTAATATATGA	3	44364965	44365035
MGS3A000255	2	91.2	TGACCACCTTAAACATCTTTTACTTTTGTTATGTGTCTTGTTTCACTTTC	A/T	GAGCAGCACATCAAGTAAGGGTGTGCTTTATAACTAGAATGAGCTATGAT	3	45620266	45620413
MGS3B002038	2	91.5	TAGGATGTGAAAGACTTGAATACAGCTTTTGTCTGGAAAATAATGAGGAA	AG	TCAGTTCACACTTGACATACTGCTATACATCAATAAGCAGAACTTCCCA	3	46778053	46778165
MGS3A004670	2	92.3	CAGTTCCTGAGGGAAGGAACACTGCTGAATAG	T/C	ACTGTGTGGACTTCAGTACCGTGTACACTACAGTGAGGGCGAGCTTCAAG	3	47799201	47799293
MGS3A001221	2	93.6	ATGGCTTTTTCTTCAGGCAGCGACACAAGCTTTGTTCGTTTCCACTTTGC	C/T	CATTATCATAGTGTTAATGACTGGTGAGTATACTTTGTGTTGGGCTCTGG	3	49541820	49542001
MGS3B000583	2	93.6	CTGTGAAAATCCCCACGTGGTGAAGGAGAACCTAAAAAGCAGAAGCTGGC	AC	GAATCCCACTGTCAATAAAGTATGTGAGAAATCACGAGTCTCTACCAAAC	3	49547998	49548688
MGS3A002306	2	98.5	TTCTCTGTAAATGTGAGCCAGAGCCCCATCACTTCTGATATAATGTGACA	C/T	TTGCGCTGATTCAACCAACTAGAGATTTTCTGAG	3	53484128	53484218
MGS3B002733	2	103.3	GCCATCTGATGATTGCTTTCACAGCTTCTTATTTCAAGCAAGACAGGCTC	TC	TTGGATATTTGAATAACTCATATGCCGTATCTCTTAACTGTAAGTATCAC	3	56257069	56257365
MGS3B002042	2	111.5	GTTTTGAATACTTATGAAGGACAAACGAAAAGCATCAGGAAAATATCAGA	TA	ACAAATAATCGCTTTTATTCTTACAGTTTATGTTTACAAATTTCTTTGCA	3	60164405	60164712
MGS3A006435	2	111.5	AACTGCATTTTCCAGAAATTTAACTAAATTT	A/T	AAAAGGGCACCACACTTCAGCTGTATATGAAGTCCTAACTACAGTTTGAG	3	60164892	60164985
MGS3A004352	2	115.3	TGAGGAGCAAGCTGCCATTTAGGGACTGTGGGAGGACCTCTTTATTCATA	T/C	TGGAGTGGTGCCTGCTGGCATGTAAGACAAGAAATACCCA	3	62302854	62302980
MGS3B002420	2	115.3	CCACCCTCCCTCAGCCACTGGTCTGCCAGTTATGGGTTAAGATTTGCAAC	AG	AGAAAAGTGTGTTCTCCAGTCTGTAAATGATTTGTGTGACCATCCCTGTA	3	62316982	62317994
MGS3B002850	2	115.3	AGTTCTACAAAACAAGAAACAATCCTTTGTCATACAAAGCTCCTGGTTAA	AG	GAATGGAACTACCACTCATGTGTCTATATAGACATGGTTGGGAAATCAGT	3	62598452	62598676
MGS3A004960	2	128.1	AACACCTTCTATCTAGGAGGTGACAATCTAGCGTAAATCATTTTTCCTGC	G/A	TTCACTAAAACCATTTTAAAACCAGTAGTC	3	69969219	69969328
MGS3A000863	2	140	CTGTCGCACAATTCCTTTCTTGACTTCCATTTGCTGCAAATTTATTTCTC	A/T	AGTTACACTGAATCAAGAGAACAATTGTCTCAGGCATGTCGAATTCTACC	3	77775131	77775229
MGS3A004593	2	145.8	AATGTTATAAGGGTGAATGCCAGTTTAGAAAAAGGCAAAATGTCAGCAGC	G/A	TAATTCCTGATTTACTTCTAACTGAAATGAGAATATTT	3	80723873	80723996
MGS3B002048	2	150	TTACATGAGGAGATATTTGCTTAGCAACAACTCTGGGTGAATCACAGAAT	TG	ATTTAAGCTTGAAGGAACATCTGGAAGTTCTCTCATCCAACCCTTGCTCA	3	80432558	80432704
MGS3A006022	2	159.3	CGAAGAAGAGTTTGATACCAAATAGCATTCATC	T/G	CCTGAGAGCTGGGTTCGATATGACTTGCATCCCACATGAATGTGCAGGTG	3	89643183	89643294
MGS3B002982	2	160.5	TCTGAATTCAATGAGTGTATCACATCTCAGCATTCATTAGAGGACGTGAG	GA	AGGAAACATGCCAGATGAGCTCTAGCAAGGGACAGTAGTAGAAATGCAAA	3	90840032	90840167
MGS3A000309	2	162.5	TCGTAACTGATACTGACACAATTATATACCCAATCGTATCAGGACAGACG	C/G	TAACACCACATTAAATGAAATGCTGTACACAACCCACCAGTGTAGTGCTA	3	93683053	93683243
MGS3A000223	2	166.8	TGCCTCTTGCTTACGCACGCTGCATGTAAACGAGGGCCTTCAGCCCAGGC	G/A	CTGCAATTCAGGTCACACACACACGCAGCTCCCCAGCAGCTCTGGAGACA	3	96304234	96304652
MGS3A001066	2	167.9	CATCAGTGTCACACACAGTCAGCAGCACACAGAGACTCTTGACTAACAGG	C/T	GAATGTTAGCATTGTATCGCCAGGTGTAAGGGAAATGGAGGTAGCAGAGT	3	99834271	99834724
MGS3A007335	2	178.9	ACCTGATTTTGCTTTCGCTTCTAA	T/A	GTCCTAGATATTTCTCTGCAGGAGA	3	102994302	102994352
MGS3A006320	2	184.7	GAGGGTGGCTGGCATGCCAAACAGCAGAACTTCAATCCAGA	A/G	GGAAACAGAGGGCAATGCTGACA	3	104580719	104580782
MGS3A007406	2	188.7	ACCCTGCTGAAGAATACAGAAAG	A/G	GCTCACAATGAAGTCTAATTTACAGAGGTAAATGGAGATAGTGCATTGAA	3	106747894	106747982
MGS3A000594	2	196.9	GGACACTGGATTTCCACCCTCCAAAGCCAACAGGAGTCAGTGCGACTCAA	C/T	AGAAAAAGCAAGAAAACACAATTGTAGCAGCTTGAGGTCATGAAATATGT	3	107677418	107677700
MGS3A004012	2	214.7	CCAGGGTCTTCCAATTTTTCAGCTTTAATATCCATACAGTTGCAACACCA	G/A	ACCAACTGTGTTTGCTCCTAATGAAAGCGG	3	109637097	109637280
MGS3B000431	3	0	AGGATAGTCTCACAGCTTCCTAACATGAACTGACATCTCTGTTTAATGTT	CG	AAGTTATACCACCAGATGTGCCATTTCAGAACCATAATGATGATAAAATC	2	57474615	57475094
MGS3A003280	3	0	GTCTCCAGTCCCTTCAGAAAAGCAGATATCATTATCC	T/C	CATTTTGCAGATGAGGAACAGCTGGAGGAGACTAGGGCTTAGAGAAATAA	2	57672975	57673102
MGS3B002107	3	19.8	TGCATGCTTAAGCAAGATTTCTTCTGTATTGCAAACAAACAAGGCAATAA	CT	AGTTACCACCATATTAACTTCTGAAGAAACAAATAAGTTCCCTCCTAGCT	2	64284512	64284657
MGS3A001350	3	19.8	AGCTTTTTAATCAACATGTCTTCAGTGTGGAAAACCTTCATTTTATTTAA	G/A	CGTGCCTTTCTCTACAATGCAACACACAAAATGAAGGGGTGTCAGGCTTG	2	64284983	64285131
MGS3A000889	3	27.8	CTCTGCTCCTGTAAGTGCTTCAGCACATGGTACACACATGCTTGCATCAG	A/T	GGAGAGGGGTGACTTAGTGTATAATGTGACCCCAAATCTTCAGAGCTGGA	2	65974293	65974644
MGS3A001160	3	34.3	CAACTTGTTTTTCCCTTGGGCTCTGTTCCACTGCCCCCCATTTTGTACTG	C/T	ATTTAACATGTTCCTACTTTGTTCTCATGGAAGCCAAGAAGGCAATGAAG	2	68278879	68279335
MGS3B000054	3	36.5	GTGAATTTTGCTGTTGCTGTTTGGAATTTGGAAGGAACCTGTCCAGAATG	CT	GAGTGTTGATGGTTTTAGAGAGCAGGAGCTTGCTTGTCAGCTGTGGCTT	2	68870768	68870891
MGS3A006272	3	48.1	ACGTTTACTGTTGATTTTTGAGCTCT	A/G	GTCTTTCAGAAAAGAAAATTTTATAACTAGAAGAGTTGACAAGCATCTCA	2	80218449	80218544
MGS3A000789	3	49.4	GAATCTTAAACCTTTAAGAGTACCACCACAGACAGATGACCAGCTCCCCT	G/A	TGTGCTTCTTCTATCACAGACCACTTCTGAAAACTGACAGCAGAAACCAT	2	82867535	82867704
MGS3B003229	3	50.7	TTTTGTTTATTCTTTTACTTTGGTCATATGTCAGCAATGAAAAAATAAAT	AC	AGGTCTTCCCAATACCCTTCTGACTATGCAAATGTGAAGTGTGCATCCAT	2	66987228	66987432
MGS3B002939	3	51.6	TTTTTGTGAAGGGTGAGGTTACC	TA	TGGTACATGTGAACCATCTTCCACACTAGGAGACATTTCATTGTGAAGTA	2	82868546	82868697
MGS3A000829	3	55.8	CTTTGATGACAAATGCTAAATAAAGTCTTTCAAGCAAGAATGTGTTATTA	G/A	CTTGTCTCCCCTGTAATTAGAAGTAAGATTCAACATAGCAATACCAATAG	2	86827952	86828103
MGS3A001147	3	56.9	CAATTTTTCCGTAGATTTCTGTAAAACATGAATCCCTACTTAGCTCACTG	C/A	TAATAAGGTCTTCAAATCGCATTGTAGTTATCATGGAATGGTTTGGGTTG	2	87909973	87910101
MGS3B003077	3	64.6	CAGTAGTTGTAAGATATAAACTGAAGTATTGACCCTTTTGAACTATAAAT	TG	AATGCCCTGTGTTTAAAACTTGTTCAGCAGCAGTCAGAAT	2	91245167	91245266
MGS3A000436	3	71.6	GTTTTGGAAGGTGAAGGTGAGGAAGGGTTTGTGGTCTGTCTGGTGCACTG	T/G	ATGATGGAATTTCTCTCCTATGATACTTGCTCAGAAAAGGCCTAACACAC	2	93591676	93591780
MGS3B003023	3	71.6	TCATTCTTTCTAGTTTGTTGTTTCTAGACCTTGCCATGGTAAGTACTTGC	AG	ATGAATGTGTCCTCATTTAACCTTATTCTGTAAAACAAAACAGGCTTTTC	2	94183393	94183610
MGS3B002640	3	72.7	ACAACATCTATTTAAATCTCAAAAGTCAGGGAATAGGTGCTTGATTCAAG	CA	GTACACAACAGGTGAGCCTGCTCTAAGTAAAAGTTCAGTTCTAAACTTAG	2	95962157	95962686
MGS3A006432	3	74.7	CTACAGGCAAAAGGGACTACAGCAAATGCATGAACAAACCCAACCAGCTG	T/C	AGGAAGCTTTAAGAGAAACTGTGACTGTCTC	2	98985346	98985428
MGS3A003574	3	80.5	ACTAATTCTTTCTGAACTAGAAAAATACATTTGCATGATAATATCAT	A/G	ATAATGCATTATACTCATTGCATTGCTCCAAGTGTAGGCCAGGTCTGGCA	2	101446734	101446886
MGS3A003300	3	82	GCTGTGGGGAAGCAGCACAGGAAAAAAACAAGACAAACA	G/C	GTTACAACATGTGTTAAATATGTTAAAACAGCATCATCCT	2	103975951	103976026
MGS3B002541	3	87.7	AGCTTGCTACTTCCAGGATGAGTTCTGGCTGTGCCAGATGCAGGCTATAG	CT	TCTGCAGTGATACTGAGATTCCTCCACACTGCTCTGGGAACACAGCTAGT	2	107333649	107333924
MGS3B002542	3	88.3	ACAGCTTTAAACGTGTTCCCAAATACAAAACAATACTGCTTTTCAAATTA	AG	GTAGTGAGCAATTCAAGTCCACACCCAAGTACAGAGACAGACAGCATTCA	2	108033433	108033767
MGS3A005884	3	90.6	TGTATCACTTTTTACAATTGATATTAGAGCACTTGAGAGGGACCAAGCAA	G/A	CACTGGGAGGCTGGAATGTCACTTTCA	2	109714453	109714561
MGS3B002534	3	107.8	CATGCACACCCAGTGTGTTGTAAGCAACTACAGGCAAAGGATGTGAAGCA	AG	AAGTGACAAACCTATGCTAGTTATAACCTCAGTGTCATGTTCCTCCTCAT	2	35988050	35988543
MGS3A001055	3	107.8	CATGAGCAGAGAGACTAAAAAGTATAGCAATAGAAAGAGAGAATACCAAA	T/C	AGCTGGGGTGTCACATTCGTATGGAGTTCAAATAAAATGATGCTGTAACT	2	116994508	116994800
MGS3A006488	3	107.8	TGAGGTTTGAGCTGCTGCTGTACTGCAGCCTTGCAAGAAGGAAAAGGCAT	A/G	AGGATAATCTTAAGCTTTAAAAAAAATAT	2	118979067	118979187
MGS3A002870	3	112.8	AATGATGAAAAGCCAAAAAATCCATACAGCCGTGAAGACTGAGAGACTGC	C/T	TTGAGAAAGCATCAGAGGGCTGCATTCCTGTCTCC	2	121041091	121041453
MGS3B003116	3	115.9	TAACCTTACTGCTTTTGCATG	TC	CCTTCTTTTGCAGCTAGGTGCAAAGCTGTGTTCTGTGAAGAAAAG	2	122090708	122090774
MGS3A000963	3	119.1	CCTTAACATTCTCGCTCTATCCCCCCAACATGCAAACATGTACCTGCACA	T/A	ACACATGCAAGACATCGGTCATGTTGCAGAAGGTTGTACAGATGAATATT	2	125918919	125919113
MGS3B003202	3	123.6	GAGCAGGGATTCAAAACAAGGTCCAGAGTTTCAAGACAAAGAGAACTTTA	GA	AGACGAGGGAAAGAACAGAGGAAAAGGGAAAAA	2	131182087	131182437
MGS3B002875	3	133.5	TGTCTCCAGGTCTCCCAGATGAGGTGCCACAGACTTGGGTCTTTCTCTCC	AG	TTACCAACTCAGTGCACCACAAGGTTTTAGTATAGAGTTCAACAGAGGAG	2	135770694	135770849
MGS3A005921	3	133.8	GTACCACACGTAAGACAGTAGCCTTATATCAGGTCTGAAATTATGCTCCC	A/C	AGTACCACATGCATCATGATTT	2	136106626	136106726
MGS3A003663	3	134.6	GCACTTCACCCACGGTTTGGCATATACC	T/C	TAATAGCAACTGTACAGTATCTGCCTATTAGGCTGGAGAGAATGACAGTT	2	141521857	141522096
MGS3A003524	3	142	TCCTAGGTAAAAGAAGAGGAGCAATCAGCCAATCACACT	C/T	TGATGATTCAGGAGACTTTGCAACAGGCCTCAGTGGAGCTGTCTGAACAG	2	148228158	148228249
MGS3A004337	4	0	CTGTAATAGGCTCAAAGGAGGACACAAACTGTAAAACTATGGAAT	G/A	GCAGAGTTCTCCAGCTGGATAGAGATGGCAGATGGGGTAATGTGATATAA	4	27943300	27943465
MGS3A005026	4	0.4	CATTCTGTGGAATGAGTATTTTAAA	A/G	CTGAACTGAAATAAGACAAATCCCAAT	4	24891869	24891921
MGS3B002608	4	16.8	TTTGCTACTGTTTATTCATTATTTGAACAACTGTGTCCTTCTCTTTTTCT	TC	TAAGATATTTGCATGAAAATGCATCTATATTGAAATGCATACTAGGCAAA	4	35482118	35482397
MGS3A000061	4	18	TTGTGCCGCACCGAGCAGGGAACAGCCACTTCCAGCTCTGGTTCACAGTC	T/C	GGAGAGCAGGACTATGTGGAGTACGCAGGGCAGGTAGGCTGGGGATGGGG	4	35921644	35921797
MGS3A006113	4	25.1	CAAGCCAAGAGGCCTCTCATTCATATATGGAAGAAGAACTTTGCTTTAAG	G/A	AGAGCGCTCCCCAGCCCTG	4	40416801	40416987
MGS3B002284	4	31.5	TCATGTCACTGATGACTGTGCCTGGAAAGGACTAACAACAAACACATTCC	AT	TCTTACAGCAGCTTTAATAAAAAGTATATAACAGCTCTGAACGTTAGGAA	4	46246864	46247030
MGS3A000397	4	35.4	TACCTTCCCTTTTAGAGCCACCAGTAGCACAGGGGAAAACACCTTTAACT	G/A	AAAGACTAAGTATTAACTCTGATGCTTCTGATTTCCAAGGGAAAGAGGGG	4	47807043	47807351
MGS3A000826	4	39.8	CTTTGTTCCAGGCCGAGGGATGCACTTTCTCCTTTCATTTCTACGTTGCT	T/C	TGTATCGTAACAGCTAAAAATGCTTGGGTGTATACTGTACACTGGGGGAA	4	49842432	49842595
MGS3A001137	4	46.3	CACATGAATACTCCAAGTAGGAAACAGAGGCAAAACAAAATGAAAGAAGT	T/C	GCCGAAGGTCAGCCAGTGGGCCAAGCAAAGCCAGGAAAGAATTTCTTAAG	4	51793967	51794254
MGS3A006669	4	48.7	ACCTCAGAAGAGAGCAAACCAA	G/A	CTGAATAGATGAGTGTCACCCCTTCCCAAGTA	4	54615458	54615513
MGS3A001072	4	52.3	CATAATTAATTAAACCACCTCTGACCACAACACCTGTGAAATGAAATTTT	A/G	TAATAGCAGTCATTGATTTTTCTTCTTAATTTCTGAACAGACCTATGTGT	4	56266665	56266833
MGS3A003623	4	53.7	GGCCTTTCCACCCTTCCAGAACTGATACCT	G/T	CATCCTCTTCTTACTTTTCTTACTTCACTCTGCAGTAGGGCCATTCACAA	4	58779916	58780014
MGS3A003430	4	56.5	CAGCTTCAAACAGCAAGGAGCAAGAGAGTGACTCAGAGAGAATCCCTCAC	G/A	TGCAAGTGATACAGAACATTTTCAGGTATTGATGGGCACTTAAAA	4	60322664	60322800
MGS3A005486	4	59.4	ACCGACGTCTCGAGGTGTCC	C/T	TGACGTGTAGTGCAATTCCCAGAGTCACTCGGCTTCCCTA	4	61678807	61678868
MGS3B000544	4	62.2	AGTAAAGAAGCTGGGTGCGATTCTGGTCAGAATAAAAACGACACAAGAAA	TA	GAACTGGGTCTTCTACATTGTTTGACACCGTCCAAACCCAAGCTCTTTCC	4	30469861	30470685
MGS3A001062	4	62.2	CATCGCTGTCGTACTCCTGGGCTGGGCCGTTCAGCTCTCCATCCACATAC	G/A	TGCCGTGAAGCACCACTCCATCCTCGTACGTGTAGATTCCCTGGCCCTGC	4	30470715	30471026
MGS3B002441	4	62.2	GTTGTAGACCTTAGGAATTGGGATGTGCTCAGAACTATTGAAAAGTCACA	AG	TGACAGCTGCTGGGCTACAGATTTCAAGCCCGTAACTGCAGTGGACTTTT	4	63756519	63756853
MGS3B002843	4	62.8	TCAGAGCTTTCAGCACAACAATCCAGGTCCAACTGGAATTACAGCGATTG	TC	AAAACCTGAAACACAGGACACATGCTTCATTACAATAGCAAGAAGTACCT	4	66945734	66946100
MGS3A005114	4	67.7	ATATTTCACCATATTGAATCATCCTTAAAA	C/T	ACACATAGATTGCTACCCTGAAGGTTGATTACTCAAAATTCAAAGGACAG	4	67725819	67725962
MGS3A002177	4	70	ATCAAGTTGCTTCTTTTACTCAGGACCTTGAAGCTATGCAGACTTTTTTT	T/C	CTGCATGACAAAGCAATCTTTTTGTATTTGCAGCATTGCAGATAACCG	4	70284931	70285018
MGS3A001580	4	77.9	AAGCAAAGGAAGAAACCTGGTCAATGCAATGATGGAGGAACTCAGTTTGG	G/A	ATTTCAGAATCAGGGGGCTGCAAGCTTCTTTGAGCTATCTGAAGTGTGGG	4	76626120	76626262
MGS3A000462	4	85.3	GTTAAAAAGGAAGAACAGCATCTTGATTTCAGAAGTATTTTGCAGTAAAG	A/G	CTGAAGCCTGCCAAGGAGATGGACATCATGACAGATACACAGCTCTATGA	4	83741925	83742117
MGS3B002994	4	92	CAGCCCCATGGAAATAAGGACATGCACTGCCCAGTGCACACACTGGGTAC	TC	GAGAGCACAGTGTACAGCAAAGTACTGCAGAGGGGTAGGTAGGTCTTACC	4	85656206	85656337
MGS3A002914	4	99.8	GCTCATGGGCTGAGTTAAATGAATTCTTAACATTC	T/C	CCAGTGGTAATTGATGATGAGTCCCCTGCAGATACTAAGCTAATCATCTG	4	88865972	88866189
MGS3A002872	4	101.1	GGATATCTCCATACTTCGTTAAGCCAGCACTTCTACCTTTGTGCTG	A/G	TTCTTGAGGGTTTATTATGCTTAAGGCAGTAACAGCCTTGTGTA	4	89346812	89346903
MGS3A004549	4	114.7	TATTCAGATTTGGTCCCCTTCAACTTA	G/C	AAATATCCTCAAGTGCTCGAGGAAGCTAAGGCA	4	92698161	92698541
MGS3A000021	5	0	TTTGTAGTGCTTTTTTTCCCCCAAATGTGTAAGTCATATTTCACACCACA	T/C	GTTGAAACAACAAAAAATGCTGTTTTCTCAACTCCATCCCCAAGTTGAGA	5	3702299	3702433
MGS3B002312	5	0	TGGTTTTCTTTTCTTCTTTAAGTTATATTGAGGTTTTCCATTCATCACAA	AG	GATTTATTGATTTTTCTAGGCTTACGGGATAATTAAATA	5	3770644	3770758
MGS3A004404	5	0	CCCAAATGCAAAATACAAATCACTT	G/C	TAAAACTGGTCTCACCAGGGTTTGAGTTTTTGCCCATGGACACATTTAAG	5	13478508	13478641
MGS3B000047	5	3.6	CCAAGCCATTTGAGTCCTGCCTTGTAACAACCAAAAAAATCCTCCTGTTA	CT	GACAGGAGAGAACAAAACGAAGACAGAAATGGGACTGCAAACCATGATAT	5	1414276	1414741
MGS3B002507	5	3.7	TTTTGTTTCACTGGGGCTTTCTTTGCATTTTGGAAACGTAGCACGCACTG	CT	AGTAGGGGAAAAAGACAAGTACGAGAAAAAAAATCTGATTATTTTTCCGC	5	8823097	8823261
MGS3A000346	5	3.7	TCATTTGTCAAGTTAAAATAGTGCTCAGTACAAGCTATTAATTAGATATG	A/G	TTTTTCTAGGTGTTGCTGAAGGTGTTGTATCAATACAAGGAAAAGCAGTA	5	10343273	10343432
MGS3A000711	5	4.2	GCAAACTTGAGTCCCTGCGTACAAGTGCCCTTTATCACTGCACCTCCAAG	T/C	GTTCATGCTCTACTGTACCTAAATCAACCATGTGAAAAGTCTCACTCACT	5	12297735	12298127
MGS3A001372	5	9.6	AGCAGAGGAAAACACCCTAAGAGATGCCTTTCTAAGCAGGTCTGTGCTCC	A/G	TTTTGCTCAGGTTTGGGTTTGCTTTGTCAGCCAGCCAGAGCTCACCCACA	5	15395875	15396094
MGS3B000218	5	27.4	TTCACACAGTGCTTTAGCCAAGCCATTTTGATGAGTATTAAGCAATCTCA	CT	GCCCTGCCTACAAAGGAGCAATTAACCCAGAGAAGCTCTCGCATCAGGAC	5	44115828	44116168
MGS3A003214	5	31.3	TCAGAGCCAAAATTCGGCTTCAGTAGTATGGTTGGCATCAGTGCTACGTA	A/C	TTCTGCTTTCCTTCTGTAGCTCCAACACTAACTCTGTTGTCCTGGGC	5	19912236	19912608
MGS3A001301	5	40.5	AGTGAGAAGTAGGGAAACTTGGTGTCCTGCTGGCCCTGTGGCAGTACTAT	C/T	GCTCTTCTGTAGGAAGGTTTGGATTTGGTCCTTGAGAGCATCAAGACTGC	5	25606837	25607316
MGS3A000897	5	47.7	CTCCTCACCGTCCCTCTCTAGTTTCTGCAGACTGATTTAAGCTAGCGTGA	A/G	TAAATTGAACTTGCAGTATCCCATGGAAATCCCTTCCATGTTTGTCATGT	5	29926294	29926845
MGS3A001101	5	50.5	CAGCACTGTTTGGAAGGGACAAGGGAGTGCTCCAGAAAGCAGTAGCACTA	G/A	GAATTTCACTAATATTCCCTTCCCTTTATCCACAGCAGTTCTCCTGTAAG	5	31189198	31189531
MGS3A007120	5	53.6	ATAACTCCAGTCACATTACATAA	C/T	GTCAACAAACTTGCCAGATGTCAGGCAGAGAGCAAAGTTAAGAAGTTAAG	5	36294229	36294330
MGS3A004790	5	54	AGGTTGCGAGTAAGCCAAACATAAATATGAATATGCAAACG	A/G	TAAAATGAACCCCTCTCCCATTCAAAGAAGAAATCTATCAGTTCTG	5	37462656	37462744
MGS3B003158	5	54.2	GACAGAGCACCATGATACACACACACCCTT	TC	GCACTGTTTTGAAATGTAAACATCAGTCCATCAGTTTCAAATAAGGAGTG	5	39366826	39366912
MGS3A001354	5	60.3	AGCTGTGATGAATCTCTGAAGGTGACAGCTTGGCTATCTATACCTCGTTG	T/C	TTCACAGATATTTGAACTTAATTTGGGGAGCCTTGTAGTTGTTTACAGAA	5	45928497	45929532
MGS3A005103	5	65.8	TGTCTGCGTAGAGTAGTGTGACAGATGGTAGCTGTTAGAACGGGACTGTA	C/A	ATGGACTTTGGAAAGCACTGCAGAGCCACAGCTAA	5	50499481	50499582
MGS3A004223	5	68.6	TAGCTGGCAAAGCATGGGGTAGTTGAGACCTTGCTTGCAGTGTTGTGATG	C/T	AACAAATGATATGAGGAAAAAGGGGACAAAATGC	5	52327421	52327625
MGS3A007520	5	75.4	CAATCAGGATTTAGGAGGCGCAGG	G/A	AAAACCTGCAGCGTGTTAAGTAGATTT	5	54194393	54194445
MGS3B002397	5	86.9	AGTCCAGTCATCCACCTACCACCAGTATTTCCCACTACTCCCGCAGAAAC	CT	CAGTTAATACTCCTCGTCATTTACCTCTGGCAAAGGGCGTACCATGTTGT	5	733050	733269
MGS3A004017	5	88.4	ACGCAGAGGTGGAGGTCTTATCCCCATTGACCC	T/C	GGGGAGAACAGCACTGCAGCTCTGGGGCAATGCTGACAGCCCTCCCCATC	5	56974807	56975035
MGS3A000044	5	91.6	TTTCCCTTTGAAGGCAGAGGGTGCAGAAATGACCTTCCTGAAAGAAATAC	G/A	CTACAAAAGGAGCATACGATTCAGGCATCGGATGGTTGCACTGTGCACAC	5	57483043	57483523
MGS3A004014	5	98.3	TCTTAAATCACAGAACCTTGTAAAGGACAAATGAAGAGTTGCAGAAGAAG	A/G	TAATGTCCTGTGCTGTCTCCTCAATGCAGAGGGCCCTT	5	58505695	58505785
MGS3B002338	5	99.8	AGCTTTCATTATGAGGTCAGACTTGAGTGAATTTTTTCCTTTTAAGTACA	AT	TCTGATGCCATATTTGGTATCACACAGTAGTATATGCTCAGCACATACCA	5	58582352	58582670
MGS3A003231	5	110.4	AAAAAATACTTTTCCTTGAGAAAAGTTTCTTCCCA	A/T	GTGCTATTAAGCCTTAGTAAGTAAGAAAATACATAAGAAGTTCTAGAAGA	5	59942785	59942886
MGS3A000813	5	115.7	GAAATAATTTATCTTAAAATTGAAGAGAGAAACCAGGAGGCGTAGAACGT	G/A	GCACCAAAATATGGATGATAGTGTCCTTGCCAAGGAGGCAAACAACCTTA	5	61952160	61953061
MGS3A001398	5	115.7	AGAGACAGCATAATTCCTGATTTACAAGAAATATGAAGGTTTCTGCTCTG	T/C	AGCCCCTGCCCTCTGAATCTGAAACACAATGGAGTAATATTCATCCACAT	5	61953490	61953799
MGS3B002078	6	0	GCATCTGATGCAATTATGTGTTCCTGCCTGCAAGGGACAAAGATAGAGTC	GA	GTGTCATGTGTTGTCAGCACATCTGTCACATAACTCCTCCCAGACCACAG	2	2809251	2809534
MGS3A000825	6	25	CTTTTCCAACCTTAACGATTGTGTGAGTTTATCTCCACATACCGTGCCAC	G/A	CGTAATAATTTTCCAGCCCAGCCTCTGAATTCAGGTTAATTTTGACACCC	2	6133616	6133833
MGS3B002081	6	37.1	ATTTCCTTTCATTTCTACCTTGGAAAACACCACGCGCT	GA	CTCTCTGCTTTAATAAGGTACAGCTTAACAGAATTGAAGCAGTCTTAAAT	2	9254904	9255054
MGS3A000868	6	44.9	CTGCTTCGGAGCAGAGTTCTGCATTAACTGTTTCGAGCTCTGGATTCTTT	T/C	TCCTTTTGGAAAGTTAATGGGCAAAAGAGGTCTGTAAAGCAGGTATATCG	2	9748142	9748307
MGS3A001574	6	44.9	AAGCATCTTGGAAGGCAGAATATTTTGGAGAAGGTGGTAAAAGGTCAATC	T/C	CTGAGTGCACAGCTCAGTGTTTGCCACAAGTGCAACATCTTTGTCTATCA	2	14441675	14441953
MGS3A001220	6	45.9	ATGGGAGTTACTGTAAGGAACCATCACTGAGCTCAGCACTGCTGTATAAG	T/C	ACACAGATTTAATTACAAGCAATCTGGAAGTCTGCATATGAAACACAGAC	2	15999993	16000171
MGS3A000881	6	48.7	CTGAGGTCATTTCATCCCACAGTAGCTCAGCAGACACACGTAGTTGAGAA	C/T	TCAGCGTGAGCTGTATTGCTCAGTGTCTTACTTCTCTCTCTGCTGCCATA	2	20391952	20392060
MGS3B000264	6	48.7	AATAGGCCACTCCAGCAATGTTTGCAGCAAGA	CT	GTTAGTGCTTTTGAAAAGGCCTGACCTGTTCTACTTTCCTCAACAGCTTT	2	134480099	134480318
MGS3A002741	6	52	AGCAGGGACTGACAACAGCCATCAGGCTTGAGATGTAACATCTGAGCCTG	C/T	GTGCCCTCCATTTATCATCTGGGATGCTCCGAATACAAACAGGGTA	2	21731269	21731444
MGS3A000418	6	56.1	TAAGCAGTGGGTGGTTTTTTAATCATCAAGGACCAAAATTTTGCAAAAGC	T/G	GCATAGTGCATTTGTTGCAGAAGCATCCGCTAAGGACTACTGCAGTTCAA	2	24278241	24278584
MGS3A001586	6	65	AAGAACATACAGTGGCAGTATACATTCCATGCAAAGTTTTGTGAAAATTT	T/C	GCTTCTTGGTGATATACTCTTGTAAGTCTAGGGCATGGAGGTATAGAAGA	2	28962067	28962372
MGS3A003050	6	67.6	ACACCCCCCCCACCTTCCCAA	T/G	CAGTAAGCTTTCCTCCTGGCGTCAAATACAGTAGGTCTGGCCTACATCCA	2	30870564	30870694
MGS3A006253	6	69.9	TGCCATTAGTGACAAGGTGGCATTATTTATAGTATCAGTCAAGCTGAATG	T/C	TGGGTCTGACTCCCAAATAGAAAGATGGGTAACAT	2	31846632	31846707
MGS3A001365	6	79.2	AGCCACTGCTGAAGGAAAGACTCACGGACTACAAACACACGTGACAATTT	T/C	CTTTATTCTAAATCAACACAGCAGTATGGAGTACATGCTTCAAGTAAACA	2	34090938	34091153
MGS3A000677	6	79.6	GCAGCTTAAATGCTGTCTAAGAACTAATAGAGCAACATGCTGCTTGTGCA	A/G	TGTGACCAAACTGTGTGATGTGAAAAGTTTCTAAGTGGGTCATTTCACTT	2	37787465	37787661
MGS3B002091	6	81.3	CCTGCTTCCTGCAGTATTGGCCATTCTTTAACTCTTCAAAAG	CT	AGAAGCCAGATAAAAGTTGTATAGCACCAGGGAACCCTGATTTCTGGCAC	2	38436773	38436876
MGS3A004377	6	85.3	TTTCAAAGTACCACCCAAATG	C/T	AGCAGTTCCCAAGCATGAGAATCCCTAATATCT	2	40793236	40793291
MGS3A003855	6	86.8	ACATAGGAGGCAATGACTCAAATCTGAGTTAAACCAGAAAAACAGATC	G/A	CTTTTGGGTTCCTGAGCAGTATAATTGGTCAGAAACCACGGGCCCA	2	41907953	41908041
MGS3A000907	6	97.5	CTCCAAAACTAAAAGACACTCCCAGCTCTGTGATTAAATCATACACGAAC	A/G	CTATGAACTGAAAGAACTGCATTGCAAGGACAGTAATGCACAGCACAAGG	2	44103108	44103528
MGS3B002993	6	97.5	CACGAACGCTATGAACTGAAAGAACTGCATTGCAAGGACAGTAATGCACA	GA	CACAAGGAATCAAGTCATCTCATTTTAATATCACGCAAGACAAAGGGTAT	2	44103109	44103671
MGS3A005187	6	104	CAGACTGCCCCTCTGCAGCAGCAAAGACTACTACATTTAC	T/C	AAGCTCAATCACACATTATCTGGGTTAGGAGTAAAAGGAGAAAAAATATA	2	49524388	49524500
MGS3B002101	6	105	CTGGATGCAGTTTGTCTGGATGTGTAGGTGAAGTCATTCAGGTTGTGTGG	AG	GAGCATCTGCAAAGTGCTTTGCAGAGAGAGGCATCTAAATGCTCAGTGAA	2	48363594	48363770
MGS3A001438	7	0	ACTCTTTCTTTTTTCAGCTGTGAAAGATAAGAGGTTGAGCGCACAGCAAG	A/G	AGTAGAAATTCAACAACAAAAATAAATATTCCACAATGCTGAAGAAATCT	7	37570149	37570327
MGS3A001272	7	11.6	ATAATACAAAGTTACTTCAAGTAACTTGCTCACAGCTGAGCTGATTTCTA	G/A	CATTCTGAGAGAAAGTCAAGTTATGTGCGTGTAAAGGAAGACGTTCTGGA	7	36196050	36196203
MGS3B000561	7	22.3	TGTGGTGTAAGAAATGTTTTGAATTGCTTGGATTTCAAGCACTGTCTGAA	AG	TGAAATATTACGGTGTGCTCTTCACCATTTTGAATTCTCTACCACTGAAA	7	34758501	34759386
MGS3A000962	7	29.1	CCTTAATCTCTCTCTTAAATACTGGACATGCTTTGTAAACTGAAATATCC	T/G	AGCACTTAGCTTAGCTGATAGAACTGACATTGAAATTTCTGCCAATATAT	7	33862883	33862989
MGS3A006539	7	34.3	GATAGGATGCTTCTTCCACATA	T/C	AAACAGCTTGGGGTAAAATTTCTCAACCC	7	31143940	31143984
MGS3A000015	7	40.4	TTTTACAGAATTCAGAAATTCTGTCACACTCCCATAAAGTATGTCTCATA	T/C	TGTACATCAGAAAGCAGTCATCTGACATTACTGCACATTTTTAGATGCTT	7	29403080	29403594
MGS3A001007	7	50	CCCAGTAAATGATGAGAAATGTGGTGATGTCAGTATCTAACTGATGTTTT	C/A	TCTTCTCCTCCCATCAGAAGTTCCCTGGTGCTAATACCGAATGGTGCATT	7	26789454	26789572
MGS3A004571	7	52.9	CAGCATAAGACAGTATCGAGCTAAATCCTCTCTGGCAAAGTGTCAGGGAT	G/A	TCAAGACCTTTAAAACAGTTCTCCCAG	7	24191453	24191554
MGS3A005575	7	62.3	TTCACAGGCACACATAGAACTCACAGACTGCTTAG	A/G	GCTGATAAGTCAGTCCTGCCCTGCTGCCAT	7	20178740	20178806
MGS3A001334	7	63.9	AGGATTCTGCATCATTAATTCCTATGTGTGACAATCATCTTTAATCTCAC	C/T	GCTATGCTGCTCTTAAAATCAAAGGGACTAAAGGTGAAAGCTTGGAAAAG	7	17869500	17869692
MGS3B002762	7	63.9	AGCACTACACGTGGAAATAACAACATTATGCAGACTTGGAGATGTTAGTA	CG	CTTGAAAGCAAAGAGCAATAGAGGATGCTTGAAATACAAGGAATCCATTC	7	21091088	21091125
MGS3B002171	7	65.1	CCTGCTAGGTCTAAAAGGGACTGGAATGGGTAACCTCAGCTAGGAAACAT	TC	CCTCAGTTGTGCCTTTACCAGACTCTCACATACTGGTGGGAAAGCTATGG	7	15046387	15046619
MGS3B002169	7	66	TCCTCCCAAAAGCACATCTAGAACTTGTAATTTAGGTTTTTATCCCCATA	GA	AGATGTTAGGAGGGAAAGTAGACTTTTCATTA	7	12820647	12820845
MGS3A000844	7	66	CTTGAATGCCAGAAATCCTCTTGATGACAGTGGAAGCATTATACAGAATG	T/C	GCAAAAAATTACTGTGAGCAGCAGGCTGAGCAGCCATATATGCTCGATAA	7	13460228	13460493
MGS3A000236	7	67.9	TGCACAATACCTCTCCGCCTGAGCACTTCTGTGACCACATTTATAGTGGG	C/T	TGCACTGATTTAGGCAATGATTATTACTTCTTATTTTGATTATGACAGCA	7	2409389	2409787
MGS3A001382	7	69.5	AGCAAAAAAAAAAAAAAAAAGAGATTTGCAGCTATTTATAGCCAGAAAAG	A/G	AGAAAGCTGAAAGTAATACACAGAAAAACCAAAACCAGCCTACAACCTTG	7	110916	111014
MGS3B002403	7	69.5	CGATGGCGCTGGGCTGCTCTGTTGGGGTAGAACTTAATTGGAAATGGAAG	AG	TGCGATCTGTCATGTTTGTGACAGCCTTGTAGGCCTGCTGTATGCAGGAT	7	123193	123290
MGS3B000126	7	69.5	CAACTGGCAAGCTTTCCATCAAAAACAGATAGTGGTGAGAG	AG	AACTTGGGGAAGGTGGCATTTCTTCCACAGAACTGCAGTCACCACTGAG	7	9339509	9339598
MGS3B000608	8	0	TAGCTTTAGTTTTTCCAAATACACAAAATTATCTTGCTAAAAACCAACAC	TC	TCTTCCAAAACCAGAAACACTTTGGAAACTGTTCTCAAATTTCTAAAAAA	6	3516651	3517304
MGS3A001850	8	0.9	GATCTAAACCCATCAAATCTCTGTCCTCTTCCTGGTCG	C/T	TTCTCAGTGCTGATGCAAGGAAAAAAGCTGGCACTGTAATTCTGGTAGGC	6	10183350	10183465
MGS3A001480	8	1.8	ACCACAAAAACAGAAAGCACCCTGAATTAGTGATGGGAGCAGTAAATCAG	A/G	CTGGCATCAGGTGCTGAGGTAGGAAGTTCCTTCACTTCCACAAGTTTTGT	6	12051043	12051601
MGS3B002230	8	3.7	TTTTTCCTCAAAAAACTTCAATAGCTTGCTGTATACAAACACCCTGCATC	GA	CAGCACTGTTTGGTGAGCAGTCAGGCCCTGCTAGCCTGA	6	13559875	13559984
MGS3B002231	8	4.7	AGCCAGAGGTCCCTCACACAACAGGGCCATCCTCACCTCAAAGAGCTTTC	AG	CACCTGAAAGTATGTCTCCAGCACCAGGTGGGGCCTTCCAGCCCACAGAG	6	16044607	16044761
MGS3A000152	8	5.9	TGTTCACAGAAGAAACAACAGTTGAGCAGGCACCTATATACATTGTTCTA	G/A	TATGCTGTGTTTCTCTGGGCAAAACAGAAGGTAGTCCCAACATATTTTAC	6	17124466	17124845
MGS3A000053	8	7.6	TTTAAGGAACTTAATCTCAAAAATCAGCACACTAATCAAAATCCTCTCTA	C/T	GTTTCACTTTTGCTACTGGTGCTTACACCCCCATATATCTCGTGTGATAT	6	17799150	17799436
MGS3B000584	8	7.9	ACGTGTGGCAGCTCCCTGCTAAAGGCGATTAAAGGCAGCTCGAGAAGGGA	CT	CAAATTAACCTAAGAGAAAGAATGGATTTCATGCTGGCACGCTAATAATC	6	21339224	21339710
MGS3A005874	8	7.9	CTTTCTCCCACATTCATCCATTTACTTAAAAA	C/A	ATGCTTAGGAAAAAGCCCCATGTGCCTT	6	21418034	21418095
MGS3A002889	8	9.1	AGCCCCCTTGCTTATCTTTGAAGAATGTGGGTTTAGAAGGTGGCTGATTT	C/A	ATCTTTTCAACAGTTCATATGGATGGGGAGCAGCTC	6	23942824	23942919
MGS3A000124	8	41.7	TTATCCTTTCCCAGGAACATTTTTATCAAGAGCTGTGTAATCTTGGAGGC	T/A	CATTATGAAGCAAGAATTGGGTGGGTTTCAGCATTTTCAATGACAAGGAC	6	30692434	30692667
MGS3A005280	8	41.7	AGGCTGCATTAACACTGCTGATTCAAACAATTGCAAATACTTC	G/C	ATTTCTAAAAGCTGAATTTCTGCAAAGCCTGACAA	6	31853341	31853419
MGS3A000410	8	64.7	TAATGAATTGATTTGCTTATATACAATCAATGGCTACAAGTACGGATAGA	G/A	GAAACAAAGCTAAACAAACATAACTAGAGAAGTAGGACCTCTCACAGTGT	6	34527823	34528009
MGS3A000515	8	74	GTAATATACAAAATCACATGTTAAGCACTTTCTTTCATACTCCTTCAACT	G/A	GTGTCATCCACCCGAGCGTGTGCAAGGCCTTAGACATGGTTACACAGCAC	6	36512081	36512199
MGS3A001104	9	0	CAGATGGCTGAGCACTGAGTAGGCCTCTTCTATGTCATTCCTAAAAAGTA	C/G	CTGTACTAAAAGGGTGCAAAATTGAAAAGACTTGTTGGCTCTGCAGGGGA	4	18090434	18090610
MGS3A001075	9	0.1	CAGTTTGCCTTGACTCAAGTCCAGACACAGACAAGGAAATACACAATCAC	A/C	TCATCCGATTTCACATTTGAGACAGTTTAGATTTGAGAGTGAATGTCAAG	4	15635469	15635678
MGS3A000461	9	0.6	GTTAACAAGTTTGCTTGCCTGTTTGTTCTTTTAAGCAACCATAACACTGA	C/A	TTTGGCCTCTCTTACAGCCACCAAGTAAAGAAAGTGAACGAAAATGAAAG	4	12897436	12897964
MGS3A000915	9	4.5	CTCAATAAACAGCTCTAGAATTATCCACCAGAGGAATGACAAAGCACAAT	C/T	GCCTTAAATTCTCTGTATGTTTCAGAAAGGGAAAGCCAGGAGGTACCAAT	4	9486540	9486728
MGS3B000021	9	27.9	ATTAACTTCTCAGGATAGAAAAGGATGTAATCTGCAGACAGGCAATCTAC	AG	GCTCTGGGCTATGTTTATTCTTTTAACACGTTTGAATTTCAGTGTAGAAT	4	3797244	3797485
MGS3B002274	9	34	ATTATTGTTAACAAACCTGCCCTTTATGCCTTGTAAAATTACCTCTCTCC	CT	GGAGTTGCTCTGCTCTCAGAGATAGCAGC	4	3108580	3108700
MGS3A002814	9	38.5	GGAGAAAAGCAGCAGTGTGATTTTCACATTT	A/C	AAATAATTTGGAAGAAGAATCCAACCTAGCAAACAAGGACTGATTAAAGC	4	2509916	2510330
MGS3A004543	9	51.5	GGGCTCTGCTCTAGCTGTGCTATCTCTGC	T/A	TACAGAACGAGATGGAACAGACTGAAGGTAAAAGCTAGGCACTGGGCCAG	4	483625	483717
MGS3B000290	9	53	AAATCCACTAAAACTGTTGGTTTCATTCTCTGAAAGTAACCACGGAGAAG	CT	GATAAAGCTGTTGAGCTGACACTTAGCTGACGCCTGATACTCACCATTAA	27	3091152	3091333
MGS3B002271	9	53.9	GGAGAGCAGCTAATCCACAGAAACATGTGCAGCCCAACCTTTGTGGCTTT	CT	CATTTTGCATAATTCTGCAGAACAGGACGTGTCGACACTCAGGTGTTTGT	4	1135324	1135605
MGS3B002611	10	0	TTAAAGCCTTTAAGAGGCTGTAATTAATGGAGTTGCCTAGAGACAAGAAG	AG	CTTCCCGGGGAGGAGAAAGGAGACCTTCCCAGGGAGGATAAAGAAGGAGC	8	6209554	6209887
MGS3A004452	10	0	GAGAAAAGAAATCTGCTGTTAGGGCCTGGCCACTTCTGTGACCCAGG	T/C	GCATTTTCTAAGTCTAGGTGCTAAATG	8	8091103	8091178
MGS3A000818	10	0	GAAAAGGCTTTGGCAAAGGCATGCTGCTTCCTTCTGGGAACCAGAAAGGA	A/T	AAGTCTCGGAAGATGTAAGGATATATGCAGGGCAGAAAGGCTGTAAAAAA	8	10070195	10070429
MGS3A000093	10	2.5	TTCTAGACCAACCCAACACCAACCATCTCAATACACCAACCAAGCCCTTC	C/A	TTTAGCTGAGCCCACTTCCCCTAGGACATCCCACCTGCAGTCCCCAGTCC	8	5069490	5069816
MGS3B002865	10	5.1	GTGTTGGCAACACAATGCTGTCAACAGTCCATAGGACTTGGTTTGAGCTT	GC	CTTCTCTGCATGTACATTTAAGCTT	8	4813964	4814082
MGS3A000106	10	9.4	TTCATCTCAAAGCACGCTGAGTGCTGTGCAGCACATGAATACACACAGGA	A/G	CTGCAAAACAATTGACAACAAGCTGCATCAGGAGATGGAATCACCACTCC	8	3920753	3921056
MGS3B002951	10	12.8	GCCCACTCTGCTTCCTCCTTGAAATGACTCCTACCTCTAGAAATAGCTCA	AG	ATTTATTTGGAGTGAAATGCATCAGACAACTGATGAACATAAAATGGAAA	8	12830408	12830605
MGS3B001902	10	14	CTCTCCTGAGGGCTGTTGTATGGTTGATTAACACTTGAACAATACGCTGC	GA	TCTGTTCCAAGCTGGATATTATTTCACCATCTAGCGCGAAGCCTCTATAA	8	13587544	13587662
MGS3A000469	10	14	GTGGTGTGGTAAAATGCAAAATATACTCTTGAATGCATTTAAAATATAAT	G/T	TCACAGCTGTACAAAGGTTCTCCATCATCCTTTGCTCAAATACTGCTTGG	8	13847029	13847476
MGS3A003585	10	18.2	TACCCCGAGTTCTCTGTTTTACTTTCATTCTTATGCAAGTTCACAGCGTA	C/T	ACTGGGCACCAAACTTATTAAA	8	17369452	17369532
MGS3B000415	10	18.2	GCCAGAACCAATATGAACCCAGCTCAACACCTAAGAAGTTACCCTATTCA	AT	TTGTCAGTGGCAACTTGATAACGGAAAATTTTTGCAAGGA	8	17391342	17391596
MGS3A005046	10	20.2	TAGAACATTTGACTGCCACGGACACCATGCCACAGCCTGAGGAAGAATCA	A/G	TTCATTTTAAGAAGTACAAAAGGCAGCCTGTT	8	20384925	20385017
MGS3A005662	10	38.4	CATGAAGTTACATCACAAAGTGTGAAAGGACAATTTAACCAAACCT	G/A	AACATAACTGCATACTTTCATTTCCCGTT	8	22077680	22077752
MGS3B001908	10	52.6	AATTCAAACATTAAATGCCATGAGGCTATACTTTTTACAGAAAGAATTCA	AC	ATTACTGCACAAACAGCTGAAACCACACTGACTGTGCCTTCATGACAAGC	8	24930193	24930386
MGS3A001634	10	67	AAAGCGTACAAAGTACAAAAGTTCACATTGTATACAAGTGTTGTCCTTTA	T/C	GAAGGTTTTCTCTAGAGCTCAGAGGTAGCAATCTAGCGTATTTTTCTGGT	8	28062351	28062622
MGS3A003730	10	72.2	GGAAGGGGAGACGGGAGGAGAGGAGCAGCAGAGATTGG	T/A	GGTGAAGGCTGATGTGAGAGAAATACGGTGACATTTAGGAGTCCT	8	29639108	29639191
MGS3A001279	11	0	ATAAAAAAAATTGTTTATCCTCCTTAAAAGCAAGATATCAACATTTGGAA	G/C	AATGAGAGGTTGGACTACTGATTGGCTGATGGATTTGCATTTGTATCCAG	9	3306321	3306599
MGS3B002394	11	0	CTGCCCATTGAGTTCTACACCAGTGCTCACCTACAGCAAAAACTCCCTTT	AG	GCTCTGCAGGCAAAGCTCAATTCTCAGCACGTGTTGCTTCACAGACACAG	9	4653267	4653651
MGS3B002295	11	0.8	CAGGGTATCACTTTGTTCAAGCTTCCCAGACAGCTCAAATAATAAGGATA	CG	AACCTCAAAGAAGTCAGCTGTGATGTGAATAATTTCTCATAAGAGAAGAT	9	6745235	6745489
MGS3A006383	11	4.7	TGTATTAGCTGTAAGAGGTTAACAACTTCAGCAGCTCTTGTCATTA	C/T	ACTTAACTTGTAAAAACTGCTTCCTACTGGCTTTTCTGAATGATC	9	11309542	11309619
MGS3B002298	11	5.8	GTTTCAACATGAGCCTCCAGAGATTAAGGCACCACA	CT	TCTATTTGTCACTCTACAGAGCATGAGCCTGAAAGTCCAGCTCAAGGCAG	9	12769889	12769987
MGS3A004806	11	9.7	TTCCCTGTGGGAAATGAGTCTGCAGGTGCTTTTCAATGGGGAAAGCA	T/C	ACATGGAAACATCTTGATGCTTC	9	13882747	13883066
MGS3B002301	11	14.7	GACTTAAATTTCTCTTTTGGGTACATATGT	AG	TGTGTGGAAAGGGGAAAGGTGGAGGAAGGATGGCTCAGCTTTCCGACTGC	9	15223529	15223657
MGS3B002469	11	21.9	TCTCCCTCATCTTTTTCACTTTTACCAGCCTCCTATGCGTTATTGTCATC	CA	TTGACTGGGGGCCGAGAACTGTGTGTGG	9	9810359	9810440
MGS3A007328	11	21.9	GTCAATGATGACAATAACGCATAGGAGGCTGGTAAAAG	T/A	GAAAAAGATGAGGGAGATGGATT	9	15743942	15743994
MGS3A000719	11	29.7	GATTAAAACTTGTTCTTAGGATGGATGCGTTTTTAGCTTATCTTGCACTG	A/G	GATTTCTTCTGCATCCCTAGCTAATGGTGGGAGGACAGCTTGTGATGGAA	9	17815794	17816024
MGS3B002433	11	34.2	TCTTTCAGATTCCTTCATTTTTAAGCATGGGTGTAACTTTGATCTGTGCT	AG	TCCTCTGCATTCTTTCTCATAGAAAAAATCTTCACGACAAAATTGGTATT	9	19377796	19378275
MGS3A003945	11	41.3	AAGGAGAGACACCTCGTGGTGTCACCTC	C/T	CTGTCAGTGCATTAAAAACAGATTTCCGGCTTGCTGAGAAAGAATTTGCT	9	20914391	20914458
MGS3A000173	11	45.8	TGTATCAGATGTCACTTGACCACAAAAAAGAGTCAATCCTATCTATATTG	T/C	TCTGGTCAAAACGTCAAGCCTGCTAAATTTGAAGTCTAGCACTGCAACTG	9	21346344	21346496
MGS3A003892	11	58.2	ACTGCTGCTATGCTGTTCATTTTCCTTCCATTTTATACGTATT	T/C	TGAACTAATCAGTGTGCTTTTGTCTCCTAATCCCATAGTAGTAGTTTGAA	9	24131178	24131303
MGS3A006575	11	61	CAACAGGTGCATAGTTTGAAACAAA	C/T	GATGCAGTAATGCTCTAACAAAGTTTTCTGCTTATATTTACAGCGCGTCT	9	25235281	25235369
MGS3B000094	12	0	CTGATTCTTTGAAAGGACCAGCAGAAGAGAGCTCTTGTTGGAATGATCCA	AG	ACTTCTCTGGGATGTCAGCCAAATGCAAACTGGGGCAGAAGTATGGGCTG	10	7181652	7182169
MGS3A006264	12	0	ATCAAATCAATGGAACCAGTAAAGGACACTGCTGACCAGCTATCTGC	G/A	TAGCATTGTAAAACTTTGGTCTCAGGCTGCCACTAATCCTGTCTTACAGG	10	8503388	8503495
MGS3B000257	12	7	AACATCCATGCCATATCAGAGCCATCCACCAGGGGCTGAAGCCTTGAACT	GT	TTCATTTATGGAATGGAGAAGTGACACTACAGCCTGCTGGCAGGCACTGC	10	9765838	9766238
MGS3A000435	12	12.6	TAAAAAAAACCAATCCTAACCTGCTGAAGTTGAAGTGGCACATACAACTG	T/C	ACAGCTTTGATTATATTTTGCCATAGTTACACAAGATATGGAAATAAAAC	10	11671806	11671991
MGS3A001153	12	12.9	CAAGGCTTCCACTAGCTGTTTGTGACCAGTAGCAGATATTAGGAGTTACC	T/C	GCAAAAACTGATTTGAAACAGTGAAATACTGCAGCTGGTTTCACACAGAC	10	14464235	14464549
MGS3B000396	12	13.1	AAAGACGTCAGTCATGACAGAAACATCAGATTTGCTTAATGGAGCATCTT	AG	CTATAGGAAAAACCTGGAGGCTGATAGGCTGGGA	10	14799762	14800137
MGS3A004841	12	24.6	TTCTCAGGAGTTTATTCCTTTAGAA	A/G	ACTCCTGAAGACCAAACCATCTCTGTGTAAAGATGTGAAATTCTT	10	16138560	16138805
MGS3A004198	12	39.7	GAGGCAGACTAGCTCTGGACAACTCTG	C/T	CACAACCAACTGTGGCTGTATTTTCATAAACATGCATACATACACACATG	10	18389980	18390182
MGS3B002999	12	41.4	CCTGGCTTATTCTTGTTTCATTGTTAAAA	CT	TGGACCAAGTTGGCTAGCCTGTGAACAGCTTGTCATGATACCAATTCTCA	10	3152669	3152772
MGS3A006252	12	45.5	AGGACAGCTGATTTTGTTCATGCTAGATTA	T/C	GTGCAAACTAAAAATGGACACCTTCCTTGTGCCACATGGCTTTACTGTGC	10	20233909	20234216
MGS3B002727	12	54.8	GTTCCCTCACACAAGTCCTCAGACAGCCTTATATCCCTGAATTTCTCATT	TG	CACAGAGCTGAACTTGGCTCCATCAGAGCTC	10	21867851	21868002
MGS3A005510	12	54.8	GACCAAGATGTTAAGGAGTAACACCTTATA	T/C	TCCACAGACAGTTCTGCAATTAGTCCTTAGTACCAGAGCACATTTCCAGT	10	21939149	21939270
MGS3A003023	13	0	TATCCCAGGAAGTGCCTGCAA	C/T	AGAAGAGCCAGAGAGCTTGCAGGATGGCACAGAGTACCATGTTCTCCAAT	11	6153228	6153393
MGS3B002966	13	0.4	ATGAACTCACAGCTGTCGAA	TC	GGCTCTGAGCTCACCAGGCACACTGAACATGCCCACAGAGCTCCAGGGTG	11	924569	924923
MGS3A000972	13	0.4	CCTCCTTTGACCCAGCTTAAGGCCGTTACCTCTCATCCTTTCATCCTTTA	T/C	GCATACAAGTTGTTCTCTAGAGAGAGGGAGAGCAATCTTTCAAAGGAGCC	11	1605248	1605433
MGS3B002617	13	0.9	TGTCATCAACCCACTTCATACCCTGCTTTGCAGGATGCATAAAATGGGCA	AT	AGGACAGTTCTTATTTGTTCAACACAAGATAAAAACACACAAAAAGTGAT	11	4471156	4471430
MGS3B000380	13	0.9	CCAGCAATCTGCAGGACCGGGCTTTCAGAAATTCAAATAAAACAGGTAAT	CT	AGTGACCTCTGCTCAAGGTATCATCACAACCACCTGACAGAAGAAAACCT	11	7277590	7277959
MGS3A003982	13	0.9	AAAAAAACTCTTTTTCTCAGCTTCTTATAGAAC	C/T	CCATTCTTTTCCAGTGCATGCTTGTCGTAAGTGACCTTTTTGCAACTGTG	11	8668176	8668303
MGS3B002482	13	0.9	TGGACCTCATGAAGAAATGTGTGTCAAAATATGGGTTGCACTTGAATTCA	TC	CGTGTACATCATGCACAGAAATTCTAACAGCCCCCTGAAACAGTCTTCTA	11	14922430	14923085
MGS3B002952	13	2.5	AAGAAGGTTGCCCTGGAAAGGTACACATTTGATAGTCAAACAACACAACC	GA	CCTCAAAATTGCTGAAGGGCATTGGAGAAGTGGCTG	11	9888387	9888805
MGS3A006472	13	18.4	GTACTAAAGAGAAAAGGTGTGGATGTTAGACACACAGTAGGCCATA	T/G	AGAAGTAAATATCTGAATGACTGGTTCATCCATGCAGTAATATGGTTTTG	11	15979721	15979819
MGS3B002259	13	19.8	GCTCAAAACCAATGTTAACATTTGCTGTTTTACCCAGAGCTTCCTCAAAG	AG	TACATCCCTCAGAAGAGAAATGCCTCTTGAGACAAACCAAAGCCCCACAG	11	16541356	16541558
MGS3B000448	13	25.5	ACTCCTGGAACTTTCAAAACTGTCTCATCATAAAAATACCATTTTGCAGC	GA	GAAAGATGATAGCTGAAGGGGCTACAGTTACAGCAGAACTAATCATTTAG	11	17016918	17017579
MGS3B002489	13	33.9	CTCCCAGCCTGCATCCCTTCTCTTCTCCCTTCCCATGGCTGGTTTACCTA	AG	TGGTCTGTATAAACACAGGAAATGGAGTTATTCGGTTAT	11	2500606	2500699
MGS3A002976	13	45.5	ACAAATCTTTGGTAATGCCAGAAGTTAGTGGATATGAAA	T/C	TAACAAGGAACTGGAAGAGAGCTCAGAGGGATGACCAACCACTAATGGAG	11	20025956	20026107
MGS3B002771	13	54.7	GACTTCTTGAGCGATGACGAAATGGAGAAGAGAAACGTGCAATCTTCAGA	TC	GACTCCTTCGAGCCTTACCCTGAGAAAAAGTGAGG	11	20735308	20735428
MGS3B002057	14	0	GTTTCTGTAATGGAGAGAAAACAACTGCAGAAGGCTTTGGTTTTGGTCAT	TC	TTTGGTGTAAAACAGCAATGAAAAATGACCTGTATAGTTAGAGGAGCAC	12	6949021	6949249
MGS3A005937	14	0	GGGGGCAATAGTTACAAATGAATGAATCTTTGTAGGAAAGGCCTGTAACA	A/G	CAGTCACCAGGTATGTAGGAAGTGGATGCTGTGCTGAGCAAGCAGT	12	8999728	8999898
MGS3A005979	14	8.4	CACTATCTTTGGCTGGAAATCAAATGAGGAATTTA	G/A	AATGTGCTTTGGAAATGTTATAT	12	9937312	9937371
MGS3B002061	14	10.9	CTGTTGCTCGGCAAGGGACAGCATCGTGTTCAGAAATACCAAGGGGAAAT	AG	CAATTTTTTGGAAAGCAGGTGCCCTCTTGGGAAGATGTTGCATCACAGGG	12	10644350	10644483
MGS3B000293	14	11	ACTGTAGGACAGGAACAGGCAGAAACTCAATGACAAGTTCATAAAGATGC	AG	AGAGCTGCTGAACATCACCTTTCTGCCCGTGATGGTAGGAGAAGATGGAG	12	10653336	10653670
MGS3A004379	14	12.2	ATATGGCACCAAGAAGCAAATTTCTTCAGTGCAAACATTG	A/G	TTTCATGTTGCCAGTGCATTAATTAGCAGACTTCGCACTCCAGTGCACGA	12	11582508	11582640
MGS3A004440	14	24.3	CACCTTTAAGCCTTGCTTGTACCATGCGTGATAGCCAGGTTGCTGCAAGC	C/T	ACGTGCTTACAGCTATGGAAAAGAGGTATGGTCCTGCCTG	12	14303038	14303276
MGS3B003213	14	30.6	TTTGGGAAATTCTCTCAGCCCTTAAAATTCATGCAAAGTGTGTAACGAAA	CT	GCCAAGCAATGAATCAGCAACTGTTCCATCCTGTTCCCCCCTTCCCAGAG	12	14343815	14344113
MGS3A001266	14	41.8	ATAGAACAGCTGGGAAATCAATAGGCCAGCCTGGCACTGAGGGCCCTTCT	C/T	TCCAGCCTGAGGTTCTATAATTGAGAGTCTATAGGGAAATGCCCCCGTGC	12	16972185	16972343
MGS3A002287	14	49.2	CTCTTTCCCTGTGTTTGACCTCATAATTCCTAC	A/G	TTTGTCTTATTCTGTTATTTCCATGGGAGAATCCCCTTTTAAATCAAGGG	12	18262609	18262715
MGS3A003474	14	56.6	CCACTTAAGGGCCTTACACTGAAAAGTGCATATCTGGAGAAAAGAGA	C/T	ATGCAAATACTGAGTACCCTTACA	12	19204564	19204636
MGS3A000578	15	0	GGATGATTTACAAGGCACGTGAAAAATGTCGTTATTTTTCCTCCTTTCAG	C/T	TGCAAGTCAACGCTGGGGAAAGGATGCTTAATTATCTCTGTCAGCCTCCT	13	1728724	1728952
MGS3B002510	15	0	GAAAAGCCAGGTCGGAACAAGGTTGTT	CT	AATAACACTGTGTAATTTCCTGAGGATGCTGAGGGCTGGGAGGAAGGAGC	13	2466452	2466520
MGS3B003110	15	0	GAGCAATCAGCCTTCAAAACTCAGAAC	GT	TTCTGGTTTGAACTGCTTCCTTAAGATGAAC	13	2955915	2955963
MGS3A006891	15	0.6	TTGTCTTGCTTCTTAGGTAGCAACAGATAACCACTGATG	A/G	AAGATATGCTGGAAGTATGCACAGAACTAGTTGCATAGTCTACAGCAA	13	3706640	3706727
MGS3B002133	15	0.6	GAACTACGAAAATGTCAAGTCAGGTGGGAATGGTGAATGGTAATCTGAAA	CT	TTATCCCAGTTACCTTATGTTAATGAGAAGAAACAATGCCGAGTTTTCAA	13	4965442	4965607
MGS3A007601	15	0.6	CACAAGTGACCATGTTCATACTGTGAA	C/T	TATCTATCTCAGATGACTCATCAAAATGC	13	6280252	6280309
MGS3B002135	15	4.5	GCACCTCAGTGGTGTGAATGGGAAAGCAGCCTTCTCTGTGC	TC	CACATGGCACCTCTGCCTTTAGGGGCTGCTTCTGGGAGGTCTGAAGGAGC	13	7979514	7979683
MGS3A000165	15	4.5	TGTCCTACCTGAAGTAAATCAGTTCATTCTAATCTGTCCGATATTTAAAG	C/T	ATGTAATGAATATTGCCACAACACAACTGACAAATGTATTTATTATCTGT	13	8030586	8030793
MGS3A003240	15	9.4	TATTTTTAACCTTTAGCTTTCTATGCAACAATTA	C/T	TCTGGTCAGCTACAGCTAAAAGAAAAAACAACCTTACAATCCAGCTTATG	13	10017453	10017646
MGS3B002136	15	13.3	CCAGCCCAGTTCAATGTGCATGAATTTC	CT	TGACCCGGTGACGGAAGTTCTGTATTCCTGTCTCAATACATGGAAACATC	13	11353849	11353983
MGS3A000940	15	16.3	CGGTGTCCCAAGAAAAGTCTGTATTCCCCCTCAGACATAGAGAAACAGAT	G/T	ACTTATGAACAGAGAATTGTTAGCTGCAGACTGAACTAACAGCATTGACT	13	11912696	11912846
MGS3B002138	15	17	GCCCTGCAGTGGTCAGATGCTGCCAAAAAAACCAAGGATGTTAAGAATGA	AG	CAGTGCTCCCCTGCCCTGAGTTCAGCCTACACAAGACAAGAACAGGCGTT	13	12236296	12236506
MGS3B002921	15	22.8	CACAGCTGGAAACCCACCAGAGCCCCACACCAGCAATTAGGGGATAAATA	TA	AAGAATGGTGTAAAACAGCAGGGAGAGAACACACCTCGAGCAGGG	13	5774660	5774864
MGS3A000744	15	24.7	GAGGAGCTTTCCCCGTGGGAGCTGTCTGCTTTAAGCAAGGAGGAGGAACA	A/G	TCTGAGGAGAGAAAGACGAAATGCATATGGAAGAAGGAATATTTACTCAT	13	13235073	13235181
MGS3B002847	15	30.3	AACGTGGAAGTGTTTAGATGTCATCATCAGATT	GT	TTGTTTACCCCAATCAACATGAGTCTGACAATAAATTAACGAGTTCACGC	13	14232006	14232078
MGS3A003255	15	44.3	CCTTATTTTCACATGGATACTCATGCTTTATCAATATGTCCTGG	C/A	TTTTAATTAAAAGCTGAGTGTACAAATGTGCTTTATATCCTGCAAACGGG	13	16202717	16203035
MGS3B000477	15	54.1	CAGACGCCCTGCTGGCACAGGCTGATGTGGATATTTGCAAAGCTCTGCAT	CT	GATGTGCTCCAGCTGAGAGCCTGGCTCTGTGCTAACCCTGTCCCAACAGC	13	17253382	17254141
MGS3A000768	15	55.4	GACTCATGTGCGTGGGGAGCTGCGGGATTTTGCTCACACAGGAGGGAGGG	T/C	AGAAGTTTCTCTCCAGTTTTCGCAGGATTTTGTTTGCTTTCATGCCTGGG	13	17885343	17885569
MGS3B002842	15	56.5	GATATTCGTGTGCCAGTTTATATGTATGTATTTGTGTGTTTGCTTAAG	AG	AAGGGCAAGCTGTACACCAAAGTCATCGCATCTTCATTCTGCGTGTGCTT	13	18561145	18561381
MGS3A001658	16	0	AAAAAGCAACGTTCTGACTAAATGAAATATCATCATAAAACATACAAGCA	G/A	AAAAAGGAGTCCCCTGACACAAAAGCACCCACTGAAAAATATTCAAGAGG	14	1433918	1434250
MGS3B002817	16	2.7	GGTGCAGCTGATGCCTTCCAAGCAACAAGGCTGTGTGCATGGGAATAATC	AG	TGAGCCAAGCCTTTCTTGCTCATTTCCATCTAAGGTTTTGAGAATACTAT	14	2348432	2348676
MGS3B002673	16	22.9	AAAGAACTGTAATATAATGAAAGTCCATTAAAAATGGAAAACTGCTCATT	AG	ACTTAAATGCACAATTGCAATTTAAAGGAGCAGCTGTGGATTTGGCCCCA	14	11411542	11411853
MGS3A005556	16	25	AAAAAAAGGTGCTTCTTATGCCATGGCATCA	C/T	TTGAATGAACCAACACAAAACAACCTGCAAAACAGACAAGGCTGAAATGT	14	4639267	4639411
MGS3A004873	16	33	AAGCAAAAGGATTATTTTTATTCCCTGAC	C/A	TGTTTACAGCATATTCACGAGCTGTACTCCTTCAGCCCCACAGAAATAGT	14	5882024	5882133
MGS3B001890	16	33.6	TTCCTTGTCCCAGCAGTGGAACCACAGCAGTCAATTAGCATGGGGCAGTT	CG	AGCAATTTAATAAGCAACACACACTGAATTTTGCACCTATTCA	14	6091220	6091317
MGS3A005360	16	41	TGTGTTACTGGGGAAGGTCAAGTACCAAACTTCCCCTTATCTTCTTTCAC	G/A	AGAACAAAAATTGTATTTAATTTCAG	14	7686695	7686787
MGS3A007553	16	44.7	TATATATTCCCCTCTGGGAAGTGAAAAA	A/G	GTATTTTAGCTGCAGTGAAGATTG	14	9807926	9807979
MGS3B003036	16	46.4	CCTAGTTCTGTGTTTCAGCTAATCTTCTAAAACACAGGGCTATTGCAGTC	TC	GCTGGAACACGCACAGAGACAGAACAGAACTCAAAATAAATGACGACTTC	14	10925400	10925765
MGS3A004270	16	46.4	CTGTAGGTCTGGCAATGTCATTTCCTGCACGGAGT	T/C	CTTTCAGCTCCAGTCTCTGCTCCTACTGCCTGCTGGACATCTTGAGCTTT	14	12642556	12643196
MGS3B000506	16	46.4	AAAATGTGAATACCATTGTCGTAGGAAACAATTTGAGTGTTTCAGAGTGA	TC	AGAGCTGATGAATAAGGTCTCTATGACCCCATCAGCCAAACACATGCTTC	14	13219354	13219606
MGS3B002780	17	0	GCAATAAAACAGTCCGAAGCAGATGTATTTTGACAATCAATCTCCTTGCC	TC	TCAAATGCCTACTGGAGCTGAAGCTGTGCAGAAAGCCTTTCCTCTGAAGA	15	1116557	1117174
MGS3B002881	17	8.3	GTGTCTTTAGTGTCTTTAGCACTTCCACATTAGAATTTATATTGAATTTT	TC	CTTCCCTCAGTTCCTGCCAGCCCCCTCCCTAAGAACATCCCCAGAATCAT	15	235780	236239
MGS3A005502	17	9	AAAGCAAGAAGTGCTGAAGAACC	G/C	CAGGCTCTGCCAGTGTGAGAGAGAGAAAAACACAGTGATACTGGGGAAGA	15	821021	821126
MGS3A004124	17	10.4	AGACAGTGTAAAGGAATCCGCAGTGT	A/G	CAACTTGTGTGTGAGAGATGAGTTGCAAAGGGATGGAAGGCCTTTCAGTG	15	1799921	1800001
MGS3B002551	17	14.1	TCATAGGAATATTAACTGAATGCCTGGGAGTGCCACCACAATCCAGAGCT	TA	AAGCTTAACAACCACAGAAACATCAGGAAACTCAGAGGAAGGGCAAACTA	15	2599104	2599605
MGS3B002830	17	14.5	AACAAATAGCCTAGAACATCACATGCTGTAATAAACAGTGAGATGATGCT	AG	GAGCCCTTAGGTCTCACTTTATCCTGTTTCAAAAACAGACA	15	2851575	2851793
MGS3A000364	17	25.9	TCACGTCAAGCCTCTGCCTTGGCAAATTGGACTGGGAGCCCTCGAATGGT	A/G	GAAGTGCATGACAGAACACAACGTGCACTATTTCTCCACTCCAATGGAAA	15	5158781	5159090
MGS3B000363	17	39.3	GCTCTTGGGAAGCCTGGGCTTCACTCTTTTTGCTTTAAAGAACCTTGCAA	TG	GCTGAGGACACTGCTGGGTTCTGCACCAATGCTTGGCAGCAGCTCTCCCA	15	7125598	7125747
MGS3B002076	17	51.9	TTGCCAACTGGCTTGATTTTCTAGGAGTGTTTTTGAACGTTCAAGTTTCT	CT	AATTAATGGGCTTGTTACCCCACACGGTCAGGCTCCAATTCTTTAGAAAC	15	8363698	8363845
MGS3A003133	17	52.6	CCTGTGCTACTAGCTGCCCTCTCTGATTCTGCTTTCCAGATGCACAAA	G/A	TTTTCCCTCTTCAGTAAAAGTCAGAGAGAAAGATATACAAATCTCAGCAC	15	8504912	8505257
MGS3A000203	17	63	TGGAGATTGGTCCCATGAGGAAGCCCTGGGAGGTTCAGATGGACAAGTCC	C/T	TGGGGACAAAGTGAAGAAGCATTTGCATCGATTTGATTTTTAATCTAGAC	15	12583126	12583917
MGS3B001995	19	0	TGGCTCAGTGACCACAGAAGACTCTGCTCGCCTTCTTTGGTAACACACCA	TC	AAAATTAACATCCACAACAAGCAACTGTTACAGAGAATCAAGCATTTAAC	17	1464851	1465174
MGS3A001030	19	10.1	CCACTTGCAGGGTTTCTGAAGCCCATTATTACAATTACAATCAAGAATCG	T/C	AGGATGCTGTACTCCGTGCCAGAAATACGTATGCACTGAACTGTTTGCAG	17	4068800	4068940
MGS3B003164	19	11.8	TCTCTAGCTGCTAGCTTAATAGTCAGTAATAAATGAGTGAGAGTTTGG	AG	GGGTGTTGGGGTTTACTCCCTGGGTTTTGCAAACTAGCAC	17	4965135	4965219
MGS3A000431	19	19.1	TAAAATGTGATTATGCAAAGCTCTGAGATTTAAAGATGTTTCGCAGGAAC	A/G	TGGCGAAGGGGTAGGCTCACACCAGCCTCTGCTCACTGCTTGCCCTGAAT	17	6128318	6128456
MGS3A005132	19	33	ACAGCCTCAGTGCTGTGCTCGGGGCCAGGCTTTGTTTT	T/C	AGAGATGCAATGAGAACGAAGCACTGCTGTTCTATAGCCCCCAGCATACA	17	7666002	7666115
MGS3B002491	19	41.6	CTGTTTTATTTCAACTTCTTCCAGCAGCACCAGACACTGCTCATAACCTC	AG	TGCAAAATGGGAACCTTTAAGCACCTTGCTGAGAAGGGCATCAGTGTCTT	17	8169861	8169999
MGS3B002546	19	50.5	GGCACACGGACACAAACACGTGCCTGTGCTTAATGAAACATCACCACCTG	AG	GTTTAATTGTCTTCTGCTTAAGAACAAATGTTGCGTGGCATTATAACTAC	17	8801080	8801473
MGS3B002012	20	0	CATGCTGTGCCTTGAATTCTTCTATCAATTCACCTGTATAATTGACCA	AG	TGTCTCAAGAGTATGGATACTGCATTTCTGAGAAGTTGAACTCTTGCAAG	18	5403763	5403878
MGS3B000481	20	4.4	GGGGTATCTGGATTTCATGGAGCGTGAACTCTTTGCTCCAGTGCCTTTCA	AG	AGAAAACGTGCAAATGCTTAAGTTAGGTTTGTGGTGACACTGAGGTGTGC	18	10444695	10444928
MGS3B002517	20	10.1	TTCCTCACTGAAAACAAAATCAGTGTCCAAACCAACTGAAAGAAAGAAGA	AT	TGCTGTGAACACAGTTTAAAAGTAGCTACAGAAGAAACAGGTAACACAAC	18	6622542	6622744
MGS3B002015	20	15.2	AAGAAGCATGCTGCATCCTACTGAATGTAAGACAACCTCAAATATGGGAT	TG	TAAGCACCTTCTGTGTGTGGTTTTTTGTGTTCATGAGACTATTTATGCCC	18	7420908	7421122
MGS3B000261	20	33.2	ACGGAACGTTGTACTCAGACATGGGACAGGGTACCAGGATACGGGATATG	GA	TACCAGGATATAGGATGTCATTCCCAGATATTGGATGCAGTACCTGGACA	18	1705696	1706207
MGS3A002797	20	37.7	AACCTCCTATCTAAAATTATGGAAGAAAAAAACATCTCAGTGTGATGCTC	G/A	GATGTAACAGAGCGTCTTCAGATTTTA	18	9456109	9456361
MGS3A001148	20	53.4	CAATTCTGTTGCATTGCTCTGTGTTACTCTGTAGGTTGCAGAAGCAGTTC	T/C	TGGCACACACAGCTCCAGCACTGAGCTCGGTGGCACACGGATTTAAGCGC	18	4014586	4014842
MGS3B000410	20	55.7	TTCTGAATTCCATTTGTAGCCATAATTAAACTGTTTTCCTGTCCAATGGT	CT	GGATGTAAGGAGCTGAGGACTCATCCTTCCCTCTGAGGAACCAAGCACTG	18	2744665	2744905
MGS3A005144	21	0	ATTTTTGGAGTTTGACCTGAAAACAGCAGAAACGAG	T/G	TCGGCTCTCCCCACCCTGTATGCTCGGCCCAGCCCATGAGTC	19	357430	357639
MGS3B002726	21	0	TTTTGGGGTGTTAAAACCCACTTTGACTTCAAGAGCTTCTCTGGAACAAA	AC	TTCCACAGTGTCATGGGGGAAAAAAAAAAAAAA	19	1342351	1342685
MGS3B002202	21	3.1	AGCAATGCTATGGGACGGGAATGGCCACGTGCACATCAAAGAAACGGGTA	CT	GTACTAACGAGAGGGATTCATAGGGCATCCATCCCTCACGGGCTGGAGAG	19	2715819	2716117
MGS3B000398	21	3.9	ACAACCTGACTTACAAATCTGTGCTGCAGACAGAACAAAATGCCAGTCAG	AT	ATAGCATCAAAAAGTCTCAAACCGAAGCGATACTGGAGCAGTGGATGGGG	19	3097984	3098285
MGS3A004719	21	5.1	CTCATGCTTTCCGACCACCTTCAGCTGAGACGCTCCTGGTTAAAAGCAGC	A/G	AGAGCGCATAAGTTATCTTCACTTACTGCACAGCTCATTGCGGGG	19	3541702	3541911
MGS3B002810	21	11.7	CCTGCTGCCCGCTGAGTGACACAGGCACAGATTCAGCACCACAGAGAACA	CT	GCTCTCTATTCACAAGCAAGCCCCAGCTCTGTCCTGCATCCAGGCTTGCA	19	4275358	4275691
MGS3B002208	21	15.6	TTGGAGCTAAATAGTAAATTATGCATGCATATTGAAACGCCATCCGGGTG	TC	GTGTGAGATGTAGTGTTGGAAGGGGCTTTGTGTTTTCCATTCAACCACTG	19	5087924	5088074
MGS3A000105	21	33.7	TTCATCTTTCTGCTGGAGCTCAGGGATTTACACAAACTTCGTCCAGATTG	A/G	GCCTCACTAAAAACTGCAGAAATAGCACTCAAACATTTGGACACAAGAAG	19	6077302	6077819
MGS3B000184	21	33.7	GTTACACCTAGATGCACACTCACAGCAGTCTCAGCTCAATCCCCATAGCA	TG	TGATGTACGTGAAAAACCAGGCAGCCATTCTCAAGTAGGTACAGTTCAGC	19	6078590	6078957
MGS3B002535	21	37.3	GTACTTAAGGGTATTCTTAATGGGGATTCTCATATCCTTCAATTAAGAAA	CT	TTGCACGAACGCCTTGCTGAGCTGGGATGCTAAGAGAAATATCTTTTTTT	19	6904771	6904979
MGS3A004009	21	57.5	TTACAATACATTCATGCCCCAAGACGTTC	C/T	AGTGATTTTGTAGAAATAACCCTGAAGTAACAGGTGAAGGTAGAGAGAAA	19	9675576	9675687
MGS3B003125	21	68.9	TTTCACTCCATTCCTAAAGCTGGTCTAACAT	TA	AGTTACCGTTCCTGGTTTTCCCA	19	9443691	9443744
MGS3B002897	22	0	CTGCAGACCGATGCAGTCTCTCCCAAGCTTGGTTTACCTTCCTCTGCATG	TC	CTGGTGTCCACCATATCTCTCTTTGACTCGGCTCCATCATCCAGATGGAA	20	2666885	2667086
MGS3A000901	22	0.4	CTCCCAAGTTCACCAGCCAGGAAGGCATTTGGGTGGGAACACTTTACAAA	T/C	GTCACCCCTGCCCCATCCAAACTCTGGCTGCCTGTGTTGCAGTGGGACAC	20	2668303	2668671
MGS3B000470	22	2.2	TATGAGTCAGAGCAGCAGGGAGCAATTGCACACCTGTAGCCAAAGAGTCA	CG	AGAACATGACCAGAAGTGTGTTGGAGAGGTTGGTGCAGGAGATGGGACGG	20	7675660	7676156
MGS3A006033	22	4.1	GACTTCAGCAGCAAACAGAGAGTTATTCCC	C/T	CTGGCAAAGACAGGGGACACAAGGGGAGAGCTGTCCTGAGAGACCTCTGG	20	4763492	4763577
MGS3B000011	22	6.2	TTGTGTCACCTTCCATCACGCAAAGAACTCATACAACCAGCTAAGCATTC	AG	AGTGCCCAACAGTTTGGAGAGCACAGCGCATATGGAGCTGAGTTTCACGT	20	5249099	5249282
MGS3A003266	22	6.2	TTCCTGAGGACAAAGCACTTATTACAGCCATTTATCCC	A/C	CCCTTCAAGTCCTACATCCCAGCAGCACAGCTCTTGCTCAATGATA	20	5249972	5250051
MGS3A000012	22	13.4	TTTTCAGAATCAGGTGTTCTGGGAAAGTATCTGCATTGTAATTAGCAGCT	A/G	ACAGGATTAGTGGCAATTTGCACTGGGGTCTTCCAGAGGGTTGTGTTCCT	20	7863806	7864843
MGS3A002841	22	40	TTTGAAAACATGACAGTCAAAACAAGGAAAGAAATCTCAGAACTCCAAGG	G/C	TTTTTTCAACTAAGGAAAGAAAATTGATTTGAAAAAAAAAA	20	10352588	10352928
MGS3B003127	22	47.8	TGAAAATTCTGCTTTAAAGCAGGTGTGCCTACAGTGGCACTATATCCTAA	AC	TGCTCTCACATGCACTAAGAATTCAGGATTCGATTGTCAAAGTAAGACAG	20	10938343	10938569
MGS3A005972	22	52	TTTCTAGACAAAGAGGTTAATTGAGGAGAC	T/C	TGGACACAACATCCTCCTCAGTCTGCTCTATATTACAGTAGTTAA	20	12153146	12153222
MGS3B000466	22	56.3	GTACCAGACCAATATGATATTTTGGGGCATATAAGCATGGCTAAGACAAA	GA	CTAAGACAACATGAAAACCGTAAGAAGTAATGTACCATGCAACTCAGTGC	20	1575917	1576381
MGS3B003282	23	0	AATAATTCTGTCCTTCTTTATATAATATATACCCACTAGCAAGCTGTTAA	CT	GCTAAGGAGGAAGATTGGCCACAAGTGTTTTGTGAGGTGATGGGGAGCCG	21	817287	817629
MGS3B002001	23	2.6	CTGCAGTTCTTGCTCCAGGTAAATCCTGGTGCCAATGCTGTCCTTCAGTT	TC	ACATAGCTTTTAGCTTTTCATCTCCTCACTTTATTTCTTTGACATTTGTG	21	391191	391294
MGS3A000559	23	6.2	GGCTTGATTTAAGCTGAAAATCCAGACCTATTTCCTGGGTACAAATCATT	T/C	GAGTGAGATGAAACAATCAATGGAAGATATCATCTGTGATTCACCTCCTC	21	818350	818613
MGS3B002899	23	11.2	TTGTAAGAACAGGAGTTGTCCTCCAGAAACCTTGAATTTCTTATTTTAAG	AT	GACTTGCTGGGGCCGGCAC	21	1335969	1336039
MGS3B003159	23	30.5	GTATGGGTGCCCTTAACTCCAGAGAATGCA	CG	GTTTGCAGCCTTTGGGTTGGTTCTGCACCAACCTGCCCACCT	21	2790533	2790609
MGS3A000252	23	30.5	TGACTTCCCCTCCTTCCCTATGCCTGGAGACAGACCTGTCTGGATTCTTT	C/T	AGCCTAAAATAGCTGAAAGGGTTCAGGGAGGGAGCGGGGAGGACAGGCAG	21	2794837	2794971
MGS3B003220	23	39.4	AACGTGCACCTTTGTTGCTGAGTCTCTGTGCTCACTGTGAGCGTTTTGTG	AG	TGTGCTTTAAGCTGAGGAGTCATCCTGGCCCACCAGCTGCAAAATGCCTG	21	3190418	3191018
MGS3A001643	23	40.2	AAACATGCTGTGTAAAGCTGTTACAAAAGCTCCTCCCAAGCCCAAGTATT	C/G	AAGGATGGCAAGTTAAACACACTCAAAGAAGAGCAGAAGGGTGTTTGTCC	21	4208276	4208462
MGS3A001592	23	61.9	AACTGTTGAATGTGCATCTCTTCCCATAAATAGGTTATCAAAACTTGGTA	C/T	GACATACTTGAAGATATTCTGCAGCACGTTCCTGCTTGTAATTTCATAAT	21	5257729	5258312
MGS3A000902	24	0	CTCCAGGTGATACAAAATGGAATGGATGCATCTTAACACCTCTGTAAGGC	A/G	GGTCTTCATGCCGCAGAAAAAAGGACCCCACAAATCTGAACAGAACACTG	22	571013	571193
MGS3B000536	24	27.5	CAACAGACCAAAAATGGAGGAGAAGAGCACCAAGGGCTATGCAACGCATC	GA	ACCATGGACTATATTTTGTGCTCTTACTGGTAGAGCAGAAAACCCAAAAG	22	2198417	2198859
MGS3B002896	24	31.7	GTGAAACCTTTCTTTTGTTTACTTTTTTCTTCAGATTCTTTGCATTCTGA	CT	TCTCCTGCAGGCAACATGAAAGCACTTACACGAGCAGAGCCGTGTGCAGT	22	1578194	1578577
MGS3A003659	24	35	TTCATGTTTCCAGCACCAGATTAGTGCACAACAGTTCCCATTGAGAGCAG	A/C	GATGGAGAATTTCCCAATTTCCTTCCAA	22	2407789	2407951
MGS3A001225	25	0	ATGGACTCAGTAGTTTGGAAGTTAAGGGGGATGTGAGGGCAGGAAGATGT	G/T	TGTGTACACATCTGTGTGTGTACCCAGCAATGCTACAGCCCTTTGAGCCC	23	721275	721495
MGS3B002195	25	0.9	CACGCTACAGCAGAAGCAACTGTTACCTTGCTACCAATATGGAAATA	GA	AGCAATTTCACTGCAATCCTGGAAGAGAAGTGGTAAAGTGATGGGAA	23	1510741	1510835
MGS3A000454	25	0.9	GTTCCAGTTCTTTCAGTGTAACAACACAAGCCCTTTCAAGAGTACTGCAC	C/T	GTCAGGAAGAGCAGAGCAGTGAGCTCTGGAGTGCTGTGGCAGGTCCCTGG	23	1764208	1764337
MGS3A000492	25	24	GTCTGCACTGTGTGAGAACAGTAGTTACATTGGTGTTGATGGCTTTACAT	G/A	TGCTGTTAAACTGATTTATTTTTCTATGCTGCCTTTTAGAAAAACGCTTG	23	3847406	3847611
MGS3B000407	26	0	GATGTTGATGATGTATCTGAGGAGTGAGTGTGGGAAAAGTTTCACACAGT	AG	TTCCCTTCCACCTGAACTGGAAATTCTGGCCCTGGCTGTGCTGTCAGCTT	24	439121	439755
MGS3B002784	26	10.4	TGCCCCACAAACACCACCGTTTATTCTGTGCCACACATCACCATGCCTGG	AC	CTTTACTATATTTCTTCCCCAACCTGCAGTTGCTCCTATCTTCAA	24	1458091	1458270
MGS3A001018	26	16.5	CCATGCTAAGGCATGCGCTGCCGCTCCTATTTCATGAGCACAGAAGGGAA	C/T	GAGCAGCAAAATGCCTTCACCTTAACGTGGCAAAACCAAGGCAGGGCTCC	24	2046544	2046770
MGS3B002430	26	21.2	AGAGCCCTCCTGCAACAAGGATGCCCCATGGGCAGCAATCCCTGCTTCCC	CT	GAGGACTCCTTGGTACAACACAGCATCCCTGCAAAACAGCCTGAACCTCC	24	2373881	2374014
MGS3B002264	26	42.7	ACCTAATCCTATTTGGAATCCACTTGTCCCTCAGCTCAGGAACACATGGT	AG	GCATTGAAGCTCTGTGACCTACGCTCATAAAAAGTATTTCTATGAGAACA	24	3932834	3933138
MGS3A006279	26	46.1	GTGACGTTCCAGCACAGGGTCAGCCAGGGCAGTGCTGCTC	A/G	CACCACATCAAGCAGTTTCCTGCACA	24	4236947	4237014
MGS3A004168	28	0	GCCATGAGTTTATGAGAGCTTCATCCTACACC	C/T	GGTATTTCTTGCAGGAAGCATGGGAACATCAAAACGACATGACAGTATCA	26	184229	184382
MGS3B000278	28	0	GAGGTCACAAATTAGGAACAAATCTCACAACCACAGCACACTGCTTTTAC	CT	AAAATGCAAGTCTTTGTCAAAAGCCACAGCAGTAAAAAGCTGAACTGATG	26	4530667	4531083
MGS3B000023	28	4.3	AATTCAAGGAAAACTCCTGGCAAATAATCGAGGAGAAACAAGAAATCTCA	GA	AAATCCCAACTCACGTCCTACTGGTGGCATCTTATCACAGGGAGCTGAAC	26	1036490	1036707
MGS3B001881	28	16.2	GGTATTTTTGTCCTGAAAATGGATAAGTGGTTGAAAATATCAGGTGTTTA	CT	GTAAAAATGAGAGTCAGCATGCATCGGGATGTTGCATGCTCCAGCACATA	26	1365193	1365474
MGS3A001644	28	33.8	AAACAGGAAACGCACTTTTGTTTTGAGCATTCTGGGAGAAGCCACTAGGG	T/C	AGAACCTTCAGAACACAGGGTGTCAAAAAATGAGTGTTTCAATTCCCTCC	26	2056075	2056256
MGS3B001883	28	43.4	AACTGGTAACAAACAGAAGTGAGAGAGGAAAACATCTCTTCAGCCTGGAG	CT	AATTGTGCAAGGATTGCACCCAGGAATGGAAAAGGTTGTCCCTAAAACAG	26	2560853	2561203
MGS3A001364	28	46.2	AGCCCAGGATGTGTGCATCTCTGTCACTTGGTTCATCTTTTCCTGACACT	G/C	TTAAAGAACAAAACATAAAACTGCTGACCAATAATTTGAACGCAGTGTAA	26	3500234	3500864
MGS3A004344	28	46.2	AACCCTTAACAGCATTGCCCTGACAAACCAAGTACTGCACCCCA	A/G	CTGCAAGTTAAGAATTCAATGAAAACAGGCATCAGGGCTTGAAAACAAGA	26	3609157	3609315
MGS3B002932	28	48	ATCCCTGCCCTGAGAATAACCCTTCTGGGCTGGGGCACTTCCCTACTGAT	GT	TATTTGAATTTTAAAGAAACAAACAAATGAGAAGCACAGGAGCAGCTGCA	26	4115328	4115476
MGS3B000504	30	0	GCTCAACTGTTTACAGACACCAGGTGTAATTTGTAGTGCCTTGCTGTTTT	CG	CATTTGTTTCATTGTTGTGCTGTAGCAAAAGGAAAGCACTTCACACTGCA	28	757959	758836
MGS3B003031	30	0	TCTTCAGATTTGAGCCGTAAGAGCTCATTATAATGGCCCAGGTCACATCA	TC	CAATTATTGCTTGGATAAACCTTGTAATCCCAAACCAGCACGCTGAGTCC	28	781045	781235
MGS3A000111	30	0	TTCACCGCTGCACTTCTCAGCGCAGTGCCCAGCGCTGCTCTCCCAGGTGT	T/C	GTGCTGGAAGGAGAAGTTGTGGGGCTTTCTCCAGCTCCTCTCTGAGTAAA	28	974833	975292
